# Supplementary material for: Classification of Isolates from the Pseudomonas fluorescens Complex into Phylogenomic Groups Based in Group-Specific Markers
Source: Front Microbiol. 2017 Mar 15;8:413. doi: 10.3389/fmicb.2017.00413 (PMC5350142; doi:10.3389/fmicb.2017.00413)
Supplement: Supplementary File 1 — GGDC intergenomic distances of 421 Pseudomonas genomes. [file DataSheet1.XLSX]

## Sheet: Hoja1
Intergenomic Distances Matrix (GGDC)	P_fluorescens_PA3G8	P_lini_ZBG1	P_lini_DSM_16768	P_syringae_Riq4	P_sp_QTF5	P_sp_GM102	P_sp_GM50	P_sp_GM79	P_umsongensis_20MFCvi1_1	P_sp_35MFCvi1_1	P_umsongensis_UNC430CL58Col	P_mandelii_36MFCvi1_1	P_sp_45MFCol3_1	P_sp_GM18	P_mandelii_PD30	P_fluorescens_H24	P_sp_Root329	P_fluorescens_C3	P_sp_GM41_2012	P_sp_RIT-PI-q	P_mandelii_JR-1	P_sp_GM60	P_sp_GM67	P_fluorescens_NCIMB_11764	P_sp_URMO17WK12_I11	P_sp_URMO17WK12_I12	P_sp_GM21	P_fluorescens_C1	P_putida_MC4-5222	P_sp_G5_2012	P_sp_GM78	P_putida_CBB5	P_fluorescens_C2	P_sp_Root562	P_sp_11_12A	P_sp_Root71	P_sp_Root68	P_fluorescens_C8	P_sp_GM74	P_sp_GM49	P_sp_GM48	P_sp_GM55	P_fluorescens_S613	P_sp_UW4	P_sp_GM33	P_sp_Leaf48	P_sp_GM24	P_sp_GM16	P_chlororaphis_EA105
P_fluorescens_PA3G8		0.011	0.013	0.0568	0.0635	0.063	0.0634	0.0638	0.0903	0.0903	0.0899	0.0897	0.0897	0.0859	0.114	0.1158	0.1122	0.1137	0.1142	0.1755	0.1204	0.1214	0.1218	0.1203	0.1262	0.1266	0.1289	0.1293	0.1363	0.1379	0.1345	0.1358	0.133	0.1391	0.1347	0.135	0.135	0.1344	0.1359	0.1337	0.1355	0.1359	0.1351	0.1369	0.1365	0.1363	0.1516	0.1523	0.1523
P_lini_ZBG1	0.011		0.0133	0.0565	0.0626	0.0631	0.0633	0.0641	0.0902	0.0902	0.0895	0.0896	0.0896	0.0862	0.1137	0.1148	0.1121	0.1135	0.1136	0.1761	0.1206	0.1213	0.1217	0.1206	0.1266	0.1271	0.1287	0.1294	0.1363	0.137	0.1346	0.1359	0.1333	0.14	0.1339	0.1349	0.1349	0.1348	0.1359	0.1339	0.1352	0.1362	0.1358	0.1369	0.1366	0.1365	0.1516	0.1523	0.1527
P_lini_DSM_16768	0.013	0.0133		0.057	0.0632	0.064	0.0639	0.0649	0.0908	0.0907	0.09	0.0897	0.0899	0.0865	0.1146	0.1163	0.1128	0.1142	0.1144	0.1756	0.1209	0.1218	0.122	0.1209	0.1268	0.1271	0.1294	0.1297	0.1364	0.1383	0.1347	0.1365	0.1334	0.1395	0.1355	0.136	0.136	0.135	0.1366	0.1346	0.136	0.1365	0.1358	0.137	0.1372	0.1367	0.1523	0.153	0.1533
P_syringae_Riq4	0.0568	0.0565	0.057		0.0653	0.0655	0.0635	0.0665	0.0912	0.0912	0.0913	0.0902	0.0898	0.087	0.1155	0.1162	0.115	0.1151	0.1144	0.1208	0.122	0.1227	0.1225	0.1231	0.1286	0.1292	0.1305	0.1312	0.1377	0.1388	0.1359	0.1378	0.135	0.1416	0.1359	0.1384	0.1384	0.137	0.1379	0.1349	0.138	0.1371	0.1361	0.1385	0.1388	0.1386	0.1525	0.1531	0.1549
P_sp_QTF5	0.0635	0.0626	0.0632	0.0653		0.07	0.0688	0.0679	0.0888	0.0888	0.0892	0.0893	0.0885	0.0856	0.1142	0.116	0.1131	0.1142	0.1152	0.1744	0.1222	0.1224	0.1228	0.1221	0.128	0.1281	0.1298	0.1302	0.1362	0.1383	0.1349	0.1366	0.1327	0.1396	0.1337	0.1354	0.1354	0.1348	0.1358	0.1343	0.1352	0.1352	0.1351	0.1371	0.1366	0.1371	0.1509	0.1515	0.1531
P_sp_GM102	0.063	0.0631	0.064	0.0655	0.07		0.0394	0.0498	0.0894	0.0894	0.0902	0.0903	0.0896	0.0866	0.1142	0.1161	0.1139	0.1145	0.1138	0.1752	0.1209	0.1224	0.1221	0.1224	0.1274	0.1275	0.1294	0.1298	0.1361	0.1382	0.1351	0.1368	0.1338	0.1393	0.1356	0.137	0.137	0.1366	0.1364	0.135	0.1372	0.1356	0.135	0.1376	0.1377	0.1379	0.1534	0.1543	0.1547
P_sp_GM50	0.0634	0.0633	0.0639	0.0635	0.0688	0.0394		0.0543	0.088	0.0881	0.0869	0.0872	0.0877	0.0845	0.1131	0.1154	0.1128	0.1134	0.1121	0.1757	0.1201	0.1218	0.1214	0.122	0.1271	0.1274	0.1288	0.129	0.1344	0.1367	0.1337	0.1358	0.134	0.1389	0.1346	0.1365	0.1365	0.135	0.1355	0.1337	0.1361	0.1356	0.1345	0.1367	0.1379	0.1369	0.1522	0.1528	0.1535
P_sp_GM79	0.0638	0.0641	0.0649	0.0665	0.0679	0.0498	0.0543		0.0888	0.0888	0.0893	0.0895	0.0886	0.0862	0.1146	0.1163	0.1139	0.1152	0.1146	0.175	0.1218	0.1233	0.1236	0.1225	0.1281	0.1286	0.1303	0.1305	0.1362	0.1377	0.1348	0.1357	0.134	0.1391	0.1353	0.1364	0.1364	0.1358	0.1369	0.1331	0.1353	0.1361	0.135	0.1383	0.1378	0.1377	0.1523	0.1527	0.1536
P_umsongensis_20MFCvi1.1	0.0903	0.0902	0.0908	0.0912	0.0888	0.0894	0.088	0.0888		0.0001	0.0306	0.0304	0.0323	0.0526	0.1165	0.1171	0.1163	0.1161	0.1168	0.176	0.123	0.1214	0.1216	0.126	0.1299	0.1301	0.1319	0.1317	0.1357	0.1367	0.1335	0.1359	0.1315	0.1388	0.1333	0.1346	0.1346	0.1345	0.1336	0.1311	0.1332	0.1328	0.1316	0.1338	0.1343	0.1368	0.1503	0.1507	0.151
P_sp_35MFCvi1.1	0.0903	0.0902	0.0907	0.0912	0.0888	0.0894	0.0881	0.0888	0.0001		0.0306	0.0304	0.0323	0.0525	0.1165	0.1171	0.1163	0.1161	0.1168	0.1186	0.1231	0.1214	0.1216	0.126	0.13	0.1302	0.1319	0.1317	0.1357	0.1367	0.1335	0.1359	0.1316	0.1389	0.1334	0.1346	0.1346	0.1345	0.1336	0.1311	0.1332	0.1328	0.1316	0.1339	0.1343	0.1368	0.1503	0.1507	0.1511
P_umsongensis_UNC430CL58Col	0.0899	0.0895	0.09	0.0913	0.0892	0.0902	0.0869	0.0893	0.0306	0.0306		0.0115	0.0337	0.052	0.1167	0.1178	0.1166	0.1171	0.1171	0.1764	0.1229	0.1221	0.1227	0.1257	0.1298	0.13	0.132	0.1309	0.1353	0.1366	0.1337	0.1351	0.1324	0.1388	0.1339	0.1353	0.1353	0.1344	0.1344	0.1313	0.1331	0.1325	0.1317	0.134	0.1345	0.1367	0.1488	0.1494	0.1504
P_mandelii_36MFCvi1.1	0.0897	0.0896	0.0897	0.0902	0.0893	0.0903	0.0872	0.0895	0.0304	0.0304	0.0115		0.0335	0.0517	0.117	0.1175	0.1165	0.1165	0.1168	0.1766	0.1238	0.1221	0.1221	0.1262	0.1301	0.1303	0.1316	0.1308	0.1356	0.1366	0.1338	0.1357	0.1322	0.1385	0.1337	0.1351	0.1352	0.1348	0.1338	0.1313	0.1332	0.1321	0.1319	0.134	0.1345	0.1365	0.1486	0.1491	0.1498
P_sp_45MFCol3.1	0.0897	0.0896	0.0899	0.0898	0.0885	0.0896	0.0877	0.0886	0.0323	0.0323	0.0337	0.0335		0.0487	0.116	0.116	0.1155	0.1162	0.1164	0.1181	0.123	0.1212	0.1215	0.1246	0.1294	0.1293	0.1305	0.131	0.1347	0.1357	0.1327	0.1349	0.1316	0.1376	0.1329	0.1343	0.1343	0.1338	0.1337	0.1305	0.1325	0.1318	0.1317	0.1333	0.1332	0.1363	0.1493	0.1498	0.1505
P_sp_GM18	0.0859	0.0862	0.0865	0.087	0.0856	0.0866	0.0845	0.0862	0.0526	0.0525	0.052	0.0517	0.0487		0.1149	0.1143	0.1145	0.1145	0.1141	0.1754	0.1202	0.1192	0.1195	0.1221	0.1272	0.1274	0.1303	0.1292	0.1335	0.1355	0.1312	0.1339	0.1283	0.1359	0.1312	0.1321	0.1321	0.1314	0.1312	0.1281	0.1292	0.1306	0.1304	0.1308	0.1309	0.1344	0.1482	0.1488	0.1494
P_mandelii_PD30	0.114	0.1137	0.1146	0.1155	0.1142	0.1142	0.1131	0.1146	0.1165	0.1165	0.1167	0.117	0.116	0.1149		0.0389	0.0544	0.0555	0.0582	0.1773	0.1092	0.1119	0.1119	0.1123	0.1189	0.1189	0.1223	0.1225	0.1329	0.1348	0.1307	0.1328	0.1262	0.1367	0.13	0.1322	0.1322	0.1318	0.1318	0.1294	0.1308	0.132	0.1321	0.1316	0.1315	0.1335	0.151	0.1518	0.1511
P_fluorescens_H24	0.1158	0.1148	0.1163	0.1162	0.116	0.1161	0.1154	0.1163	0.1171	0.1171	0.1178	0.1175	0.116	0.1143	0.0389		0.055	0.0559	0.059	0.1755	0.1108	0.1136	0.1136	0.1137	0.1198	0.1198	0.1234	0.123	0.1333	0.1351	0.132	0.1333	0.1287	0.1371	0.1303	0.1326	0.1327	0.1317	0.1333	0.1314	0.133	0.1338	0.1329	0.1332	0.1339	0.1345	0.1521	0.1528	0.1531
P_sp_Root329	0.1122	0.1121	0.1128	0.115	0.1131	0.1139	0.1128	0.1139	0.1163	0.1163	0.1166	0.1165	0.1155	0.1145	0.0544	0.055		0.0385	0.0552	0.1772	0.1097	0.1133	0.1135	0.1115	0.1186	0.1189	0.1221	0.122	0.1333	0.1349	0.1324	0.1332	0.1273	0.1368	0.1317	0.1325	0.1325	0.1312	0.1318	0.1305	0.1309	0.1334	0.1324	0.1324	0.1326	0.134	0.151	0.1515	0.1525
P_fluorescens_C3	0.1137	0.1135	0.1142	0.1151	0.1142	0.1145	0.1134	0.1152	0.1161	0.1161	0.1171	0.1165	0.1162	0.1145	0.0555	0.0559	0.0385		0.0557	0.1753	0.1105	0.1128	0.1133	0.1118	0.1195	0.1198	0.1218	0.1218	0.1329	0.1348	0.1316	0.1325	0.1271	0.1356	0.1306	0.1306	0.1307	0.1302	0.1315	0.129	0.1303	0.1322	0.131	0.1315	0.1316	0.1336	0.1508	0.1513	0.1516
P_sp_GM41_2012	0.1142	0.1136	0.1144	0.1144	0.1152	0.1138	0.1121	0.1146	0.1168	0.1168	0.1171	0.1168	0.1164	0.1141	0.0582	0.059	0.0552	0.0557		0.1749	0.1104	0.1135	0.1136	0.1125	0.1193	0.1196	0.1219	0.1223	0.1328	0.1345	0.1293	0.1324	0.1273	0.1354	0.1302	0.1326	0.1326	0.1303	0.1312	0.1297	0.1303	0.1315	0.1313	0.1325	0.1329	0.1338	0.1516	0.1523	0.1526
P_sp_RIT-PI-q	0.1755	0.1761	0.1756	0.1208	0.1744	0.1752	0.1757	0.175	0.176	0.1186	0.1764	0.1766	0.1181	0.1754	0.1773	0.1755	0.1772	0.1753	0.1749		0.1758	0.1748	0.1752	0.1762	0.1771	0.1775	0.1772	0.1772	0.1331	0.1776	0.176	0.1323	0.1758	0.178	0.1301	0.1766	0.1767	0.1769	0.1763	0.1757	0.1758	0.1765	0.1762	0.1742	0.1748	0.175	0.1798	0.1802	0.1812
P_mandelii_JR-1	0.1204	0.1206	0.1209	0.122	0.1222	0.1209	0.1201	0.1218	0.123	0.1231	0.1229	0.1238	0.123	0.1202	0.1092	0.1108	0.1097	0.1105	0.1104	0.1758		0.1179	0.1176	0.1142	0.1173	0.1171	0.1222	0.1246	0.1361	0.1382	0.1356	0.1363	0.1312	0.1397	0.1345	0.137	0.1372	0.1356	0.1374	0.1357	0.1379	0.1371	0.136	0.136	0.1371	0.1375	0.1525	0.1535	0.1534
P_sp_GM60	0.1214	0.1213	0.1218	0.1227	0.1224	0.1224	0.1218	0.1233	0.1214	0.1214	0.1221	0.1221	0.1212	0.1192	0.1119	0.1136	0.1133	0.1128	0.1135	0.1748	0.1179		0.0276	0.0937	0.1235	0.1233	0.1264	0.1268	0.1331	0.1362	0.1328	0.1346	0.1297	0.1357	0.1338	0.1341	0.1341	0.1317	0.1335	0.132	0.1339	0.134	0.1331	0.1342	0.1347	0.1349	0.1491	0.1496	0.1488
P_sp_GM67	0.1218	0.1217	0.122	0.1225	0.1228	0.1221	0.1214	0.1236	0.1216	0.1216	0.1227	0.1221	0.1215	0.1195	0.1119	0.1136	0.1135	0.1133	0.1136	0.1752	0.1176	0.0276		0.0939	0.1234	0.1236	0.1258	0.1259	0.1332	0.1358	0.1322	0.1343	0.1293	0.1349	0.1334	0.1339	0.1339	0.131	0.1338	0.1325	0.1345	0.1341	0.133	0.1345	0.1348	0.1348	0.149	0.1496	0.1494
P_fluorescens_NCIMB_11764	0.1203	0.1206	0.1209	0.1231	0.1221	0.1224	0.122	0.1225	0.126	0.126	0.1257	0.1262	0.1246	0.1221	0.1123	0.1137	0.1115	0.1118	0.1125	0.1762	0.1142	0.0937	0.0939		0.1223	0.1231	0.1264	0.1269	0.1355	0.1369	0.1331	0.1353	0.1303	0.1376	0.1332	0.1341	0.1343	0.134	0.1347	0.1333	0.1354	0.1345	0.1348	0.134	0.135	0.1361	0.1496	0.1501	0.1497
P_sp_URMO17WK12:I11	0.1262	0.1266	0.1268	0.1286	0.128	0.1274	0.1271	0.1281	0.1299	0.13	0.1298	0.1301	0.1294	0.1272	0.1189	0.1198	0.1186	0.1195	0.1193	0.1771	0.1173	0.1235	0.1234	0.1223		0.005	0.096	0.1015	0.1391	0.1412	0.1381	0.1384	0.1333	0.141	0.1367	0.1366	0.1368	0.1353	0.1363	0.1351	0.1361	0.1366	0.1371	0.1364	0.1372	0.1383	0.1518	0.1526	0.1531
P_sp_URMO17WK12:I12	0.1266	0.1271	0.1271	0.1292	0.1281	0.1275	0.1274	0.1286	0.1301	0.1302	0.13	0.1303	0.1293	0.1274	0.1189	0.1198	0.1189	0.1198	0.1196	0.1775	0.1171	0.1233	0.1236	0.1231	0.005		0.0966	0.1017	0.1396	0.1416	0.1382	0.1386	0.1335	0.1418	0.1378	0.1369	0.137	0.1359	0.1361	0.135	0.1363	0.1369	0.1372	0.1373	0.1371	0.1388	0.1522	0.153	0.1535
P_sp_GM21	0.1289	0.1287	0.1294	0.1305	0.1298	0.1294	0.1288	0.1303	0.1319	0.1319	0.132	0.1316	0.1305	0.1303	0.1223	0.1234	0.1221	0.1218	0.1219	0.1772	0.1222	0.1264	0.1258	0.1264	0.096	0.0966		0.1053	0.1388	0.1406	0.1397	0.14	0.1343	0.1416	0.1387	0.1392	0.1393	0.1376	0.1389	0.1379	0.1389	0.1383	0.1391	0.1394	0.1383	0.1385	0.1553	0.1561	0.1562
P_fluorescens_C1	0.1293	0.1294	0.1297	0.1312	0.1302	0.1298	0.129	0.1305	0.1317	0.1317	0.1309	0.1308	0.131	0.1292	0.1225	0.123	0.122	0.1218	0.1223	0.1772	0.1246	0.1268	0.1259	0.1269	0.1015	0.1017	0.1053		0.1389	0.141	0.1384	0.1384	0.135	0.1418	0.1386	0.1349	0.135	0.1352	0.1358	0.1351	0.1358	0.1371	0.1362	0.1368	0.137	0.1389	0.1545	0.1551	0.155
P_putida_MC4-5222	0.1363	0.1363	0.1364	0.1377	0.1362	0.1361	0.1344	0.1362	0.1357	0.1357	0.1353	0.1356	0.1347	0.1335	0.1329	0.1333	0.1333	0.1329	0.1328	0.1331	0.1361	0.1331	0.1332	0.1355	0.1391	0.1396	0.1388	0.1389		0.0083	0.0723	0.0939	0.1205	0.1289	0.1279	0.1305	0.1306	0.1299	0.1294	0.129	0.1286	0.1287	0.1292	0.1288	0.1298	0.1316	0.154	0.1543	0.1534
P_sp_G5_2012	0.1379	0.137	0.1383	0.1388	0.1383	0.1382	0.1367	0.1377	0.1367	0.1367	0.1366	0.1366	0.1357	0.1355	0.1348	0.1351	0.1349	0.1348	0.1345	0.1776	0.1382	0.1362	0.1358	0.1369	0.1412	0.1416	0.1406	0.141	0.0083		0.0741	0.0957	0.1226	0.1306	0.1293	0.1323	0.1324	0.1318	0.1307	0.1307	0.1302	0.1303	0.1308	0.1312	0.1315	0.1338	0.1548	0.1553	0.1545
P_sp_GM78	0.1345	0.1346	0.1347	0.1359	0.1349	0.1351	0.1337	0.1348	0.1335	0.1335	0.1337	0.1338	0.1327	0.1312	0.1307	0.132	0.1324	0.1316	0.1293	0.176	0.1356	0.1328	0.1322	0.1331	0.1381	0.1382	0.1397	0.1384	0.0723	0.0741		0.0924	0.1179	0.1265	0.1255	0.1283	0.1284	0.1277	0.1267	0.1256	0.1261	0.1277	0.1271	0.1277	0.1265	0.1316	0.1522	0.1526	0.1529
P_putida_CBB5	0.1358	0.1359	0.1365	0.1378	0.1366	0.1368	0.1358	0.1357	0.1359	0.1359	0.1351	0.1357	0.1349	0.1339	0.1328	0.1333	0.1332	0.1325	0.1324	0.1323	0.1363	0.1346	0.1343	0.1353	0.1384	0.1386	0.14	0.1384	0.0939	0.0957	0.0924		0.1182	0.1282	0.1278	0.1286	0.1286	0.1284	0.1275	0.1275	0.1286	0.1286	0.1298	0.1292	0.1286	0.1304	0.153	0.1534	0.1534
P_fluorescens_C2	0.133	0.1333	0.1334	0.135	0.1327	0.1338	0.134	0.134	0.1315	0.1316	0.1324	0.1322	0.1316	0.1283	0.1262	0.1287	0.1273	0.1271	0.1273	0.1758	0.1312	0.1297	0.1293	0.1303	0.1333	0.1335	0.1343	0.135	0.1205	0.1226	0.1179	0.1182		0.1236	0.1202	0.1275	0.1275	0.1276	0.1277	0.128	0.1286	0.1275	0.1277	0.1288	0.1297	0.1295	0.1502	0.1506	0.1498
P_sp_Root562	0.1391	0.14	0.1395	0.1416	0.1396	0.1393	0.1389	0.1391	0.1388	0.1389	0.1388	0.1385	0.1376	0.1359	0.1367	0.1371	0.1368	0.1356	0.1354	0.178	0.1397	0.1357	0.1349	0.1376	0.141	0.1418	0.1416	0.1418	0.1289	0.1306	0.1265	0.1282	0.1236		0.1294	0.1302	0.1303	0.1296	0.1298	0.1298	0.1322	0.1312	0.1309	0.1305	0.1291	0.1359	0.1537	0.1544	0.1533
P_sp_11/12A	0.1347	0.1339	0.1355	0.1359	0.1337	0.1356	0.1346	0.1353	0.1333	0.1334	0.1339	0.1337	0.1329	0.1312	0.13	0.1303	0.1317	0.1306	0.1302	0.1301	0.1345	0.1338	0.1334	0.1332	0.1367	0.1378	0.1387	0.1386	0.1279	0.1293	0.1255	0.1278	0.1202	0.1294		0.1319	0.132	0.1303	0.1302	0.1281	0.1294	0.1309	0.1307	0.13	0.1308	0.1339	0.1535	0.154	0.153
P_sp_Root71	0.135	0.1349	0.136	0.1384	0.1354	0.137	0.1365	0.1364	0.1346	0.1346	0.1353	0.1351	0.1343	0.1321	0.1322	0.1326	0.1325	0.1306	0.1326	0.1766	0.137	0.1341	0.1339	0.1341	0.1366	0.1369	0.1392	0.1349	0.1305	0.1323	0.1283	0.1286	0.1275	0.1302	0.1319		0.0004	0.0549	0.0618	0.0784	0.0823	0.0828	0.0832	0.0814	0.0812	0.1231	0.1511	0.1517	0.1528
P_sp_Root68	0.135	0.1349	0.136	0.1384	0.1354	0.137	0.1365	0.1364	0.1346	0.1346	0.1353	0.1352	0.1343	0.1321	0.1322	0.1327	0.1325	0.1307	0.1326	0.1767	0.1372	0.1341	0.1339	0.1343	0.1368	0.137	0.1393	0.135	0.1306	0.1324	0.1284	0.1286	0.1275	0.1303	0.132	0.0004		0.055	0.0618	0.0785	0.0823	0.0828	0.0833	0.0815	0.0812	0.1232	0.1511	0.1517	0.1528
P_fluorescens_C8	0.1344	0.1348	0.135	0.137	0.1348	0.1366	0.135	0.1358	0.1345	0.1345	0.1344	0.1348	0.1338	0.1314	0.1318	0.1317	0.1312	0.1302	0.1303	0.1769	0.1356	0.1317	0.131	0.134	0.1353	0.1359	0.1376	0.1352	0.1299	0.1318	0.1277	0.1284	0.1276	0.1296	0.1303	0.0549	0.055		0.0599	0.0746	0.08	0.0785	0.0794	0.0799	0.0801	0.1216	0.1512	0.1517	0.1512
P_sp_GM74	0.1359	0.1359	0.1366	0.1379	0.1358	0.1364	0.1355	0.1369	0.1336	0.1336	0.1344	0.1338	0.1337	0.1312	0.1318	0.1333	0.1318	0.1315	0.1312	0.1763	0.1374	0.1335	0.1338	0.1347	0.1363	0.1361	0.1389	0.1358	0.1294	0.1307	0.1267	0.1275	0.1277	0.1298	0.1302	0.0618	0.0618	0.0599		0.0717	0.0768	0.0818	0.0824	0.0766	0.0758	0.1226	0.1511	0.1516	0.1523
P_sp_GM49	0.1337	0.1339	0.1346	0.1349	0.1343	0.135	0.1337	0.1331	0.1311	0.1311	0.1313	0.1313	0.1305	0.1281	0.1294	0.1314	0.1305	0.129	0.1297	0.1757	0.1357	0.132	0.1325	0.1333	0.1351	0.135	0.1379	0.1351	0.129	0.1307	0.1256	0.1275	0.128	0.1298	0.1281	0.0784	0.0785	0.0746	0.0717		0.057	0.0787	0.0772	0.0781	0.078	0.1222	0.1508	0.1515	0.1506
P_sp_GM48	0.1355	0.1352	0.136	0.138	0.1352	0.1372	0.1361	0.1353	0.1332	0.1332	0.1331	0.1332	0.1325	0.1292	0.1308	0.133	0.1309	0.1303	0.1303	0.1758	0.1379	0.1339	0.1345	0.1354	0.1361	0.1363	0.1389	0.1358	0.1286	0.1302	0.1261	0.1286	0.1286	0.1322	0.1294	0.0823	0.0823	0.08	0.0768	0.057		0.0819	0.0812	0.0819	0.0814	0.1233	0.1507	0.1514	0.1515
P_sp_GM55	0.1359	0.1362	0.1365	0.1371	0.1352	0.1356	0.1356	0.1361	0.1328	0.1328	0.1325	0.1321	0.1318	0.1306	0.132	0.1338	0.1334	0.1322	0.1315	0.1765	0.1371	0.134	0.1341	0.1345	0.1366	0.1369	0.1383	0.1371	0.1287	0.1303	0.1277	0.1286	0.1275	0.1312	0.1309	0.0828	0.0828	0.0785	0.0818	0.0787	0.0819		0.0477	0.084	0.0837	0.1239	0.1513	0.1523	0.1526
P_fluorescens_S613	0.1351	0.1358	0.1358	0.1361	0.1351	0.135	0.1345	0.135	0.1316	0.1316	0.1317	0.1319	0.1317	0.1304	0.1321	0.1329	0.1324	0.131	0.1313	0.1762	0.136	0.1331	0.133	0.1348	0.1371	0.1372	0.1391	0.1362	0.1292	0.1308	0.1271	0.1298	0.1277	0.1309	0.1307	0.0832	0.0833	0.0794	0.0824	0.0772	0.0812	0.0477		0.0842	0.0836	0.1244	0.1519	0.1528	0.1514
P_sp_UW4	0.1369	0.1369	0.137	0.1385	0.1371	0.1376	0.1367	0.1383	0.1338	0.1339	0.134	0.134	0.1333	0.1308	0.1316	0.1332	0.1324	0.1315	0.1325	0.1742	0.136	0.1342	0.1345	0.134	0.1364	0.1373	0.1394	0.1368	0.1288	0.1312	0.1277	0.1292	0.1288	0.1305	0.13	0.0814	0.0815	0.0799	0.0766	0.0781	0.0819	0.084	0.0842		0.042	0.1229	0.1507	0.1516	0.1516
P_sp_GM33	0.1365	0.1366	0.1372	0.1388	0.1366	0.1377	0.1379	0.1378	0.1343	0.1343	0.1345	0.1345	0.1332	0.1309	0.1315	0.1339	0.1326	0.1316	0.1329	0.1748	0.1371	0.1347	0.1348	0.135	0.1372	0.1371	0.1383	0.137	0.1298	0.1315	0.1265	0.1286	0.1297	0.1291	0.1308	0.0812	0.0812	0.0801	0.0758	0.078	0.0814	0.0837	0.0836	0.042		0.1229	0.1517	0.1522	0.1513
P_sp_Leaf48	0.1363	0.1365	0.1367	0.1386	0.1371	0.1379	0.1369	0.1377	0.1368	0.1368	0.1367	0.1365	0.1363	0.1344	0.1335	0.1345	0.134	0.1336	0.1338	0.175	0.1375	0.1349	0.1348	0.1361	0.1383	0.1388	0.1385	0.1389	0.1316	0.1338	0.1316	0.1304	0.1295	0.1359	0.1339	0.1231	0.1232	0.1216	0.1226	0.1222	0.1233	0.1239	0.1244	0.1229	0.1229		0.1532	0.1536	0.1533
P_sp_GM24	0.1516	0.1516	0.1523	0.1525	0.1509	0.1534	0.1522	0.1523	0.1503	0.1503	0.1488	0.1486	0.1493	0.1482	0.151	0.1521	0.151	0.1508	0.1516	0.1798	0.1525	0.1491	0.149	0.1496	0.1518	0.1522	0.1553	0.1545	0.154	0.1548	0.1522	0.153	0.1502	0.1537	0.1535	0.1511	0.1511	0.1512	0.1511	0.1508	0.1507	0.1513	0.1519	0.1507	0.1517	0.1532		0.0012	0.0697
P_sp_GM16	0.1523	0.1523	0.153	0.1531	0.1515	0.1543	0.1528	0.1527	0.1507	0.1507	0.1494	0.1491	0.1498	0.1488	0.1518	0.1528	0.1515	0.1513	0.1523	0.1802	0.1535	0.1496	0.1496	0.1501	0.1526	0.153	0.1561	0.1551	0.1543	0.1553	0.1526	0.1534	0.1506	0.1544	0.154	0.1517	0.1517	0.1517	0.1516	0.1515	0.1514	0.1523	0.1528	0.1516	0.1522	0.1536	0.0012		0.0702
P_chlororaphis_EA105	0.1523	0.1527	0.1533	0.1549	0.1531	0.1547	0.1535	0.1536	0.151	0.1511	0.1504	0.1498	0.1505	0.1494	0.1511	0.1531	0.1525	0.1516	0.1526	0.1812	0.1534	0.1488	0.1494	0.1497	0.1531	0.1535	0.1562	0.155	0.1534	0.1545	0.1529	0.1534	0.1498	0.1533	0.153	0.1528	0.1528	0.1512	0.1523	0.1506	0.1515	0.1526	0.1514	0.1516	0.1513	0.1533	0.0697	0.0702
P_fluorescens_NZ011	0.1535	0.1536	0.1537	0.1557	0.1539	0.1554	0.1538	0.1544	0.1517	0.1517	0.1511	0.1512	0.1505	0.1505	0.1515	0.1535	0.153	0.1523	0.1529	0.1814	0.1533	0.1507	0.1504	0.1512	0.153	0.1537	0.1563	0.1557	0.1534	0.1554	0.1531	0.1534	0.1505	0.1536	0.1537	0.1506	0.1506	0.1513	0.1522	0.1507	0.1518	0.1534	0.1524	0.1522	0.1519	0.1545	0.0816	0.0822	0.0795
P_fluorescens_H16	0.1522	0.1524	0.1527	0.1539	0.1525	0.1545	0.1534	0.1535	0.1507	0.1508	0.1493	0.1498	0.15	0.1492	0.1512	0.1532	0.1521	0.1514	0.1524	0.1822	0.154	0.1494	0.1498	0.1488	0.1529	0.1526	0.1555	0.1541	0.1526	0.1542	0.1522	0.1528	0.1499	0.1533	0.1534	0.1518	0.1518	0.1517	0.1514	0.1498	0.1513	0.152	0.1516	0.1504	0.1513	0.1533	0.0768	0.0774	0.0779
P_sp_RIT288	0.1185	0.1186	0.1188	0.1526	0.1198	0.1202	0.1182	0.1206	0.1186	0.1479	0.1181	0.1186	0.1479	0.1173	0.1039	0.106	0.1042	0.1048	0.1044	0.1742	0.1149	0.1149	0.1152	0.1149	0.1216	0.1213	0.1244	0.1251	0.1488	0.1353	0.1306	0.1495	0.1278	0.135	0.151	0.1327	0.1327	0.1305	0.1324	0.1317	0.1325	0.1327	0.1321	0.1339	0.1335	0.1334	0.1495	0.15	0.1508
P_sp_GM80	0.1514	0.1515	0.1522	0.1535	0.1513	0.1541	0.153	0.1521	0.1509	0.1509	0.1506	0.1506	0.1502	0.1486	0.1503	0.1529	0.1511	0.1511	0.152	0.1783	0.1524	0.1485	0.149	0.1498	0.1525	0.1524	0.1541	0.1534	0.1516	0.1534	0.1517	0.1529	0.1507	0.1534	0.1523	0.1512	0.1513	0.1506	0.1508	0.1496	0.1516	0.1516	0.1511	0.1504	0.151	0.1519	0.0997	0.1001	0.0997
P_fluorescens_SRM1	0.1523	0.1523	0.1527	0.1542	0.1525	0.1529	0.1523	0.1538	0.1511	0.1511	0.1505	0.1502	0.15	0.1499	0.1509	0.1524	0.1517	0.1505	0.1524	0.1794	0.153	0.1486	0.149	0.1503	0.1536	0.1539	0.156	0.1542	0.1538	0.1557	0.1522	0.1537	0.1512	0.1546	0.1537	0.1514	0.1515	0.1504	0.1518	0.1512	0.1516	0.1516	0.1513	0.1513	0.1504	0.1536	0.118	0.1186	0.1187
P_fluorescens_AU11114	0.1523	0.1519	0.1523	0.1536	0.1523	0.1533	0.1527	0.1536	0.1517	0.1518	0.1508	0.1504	0.1507	0.1498	0.1513	0.1525	0.1518	0.1508	0.1522	0.1807	0.1528	0.1486	0.149	0.1506	0.1532	0.1534	0.1561	0.1543	0.1538	0.1553	0.1525	0.154	0.1512	0.1543	0.1543	0.1512	0.1513	0.1509	0.1517	0.1513	0.1512	0.1524	0.1519	0.1515	0.151	0.1539	0.118	0.1187	0.1183
P_sp_RIT-PI-o	0.1516	0.1515	0.1517	0.1572	0.1507	0.1515	0.1516	0.152	0.1478	0.1537	0.1478	0.1476	0.1528	0.1465	0.1484	0.15	0.1497	0.151	0.1508	0.1773	0.1515	0.1475	0.1473	0.1481	0.1506	0.1507	0.1539	0.1527	0.1546	0.1506	0.1478	0.1549	0.1487	0.1507	0.1555	0.149	0.1491	0.149	0.149	0.1464	0.1483	0.1482	0.1484	0.1484	0.1481	0.1499	0.1182	0.1188	0.1189
P_sp_URIL14HWK12:I6	0.1518	0.1519	0.1525	0.1529	0.1515	0.1537	0.153	0.153	0.1481	0.1483	0.1483	0.1481	0.1477	0.1467	0.1504	0.1516	0.1507	0.151	0.1518	0.1787	0.1529	0.1486	0.1489	0.15	0.152	0.1514	0.1545	0.153	0.149	0.1512	0.1495	0.1504	0.1507	0.1523	0.1523	0.1492	0.1493	0.1495	0.1496	0.148	0.1493	0.1494	0.149	0.1494	0.1493	0.151	0.1186	0.1195	0.1191
P_sp_GM30	0.1517	0.1517	0.1522	0.1533	0.1514	0.154	0.1538	0.1527	0.1484	0.1483	0.1489	0.1486	0.1479	0.1457	0.1497	0.1515	0.1506	0.1503	0.1513	0.1789	0.1523	0.148	0.1479	0.1498	0.1514	0.1515	0.1542	0.1531	0.148	0.1504	0.1481	0.1491	0.15	0.1516	0.152	0.1488	0.1488	0.1495	0.1491	0.1482	0.1496	0.1484	0.1491	0.1493	0.1489	0.1505	0.1184	0.1191	0.1189
P_fluorescens_AU5633	0.1516	0.1515	0.1523	0.1543	0.1515	0.1528	0.1529	0.1527	0.1497	0.1498	0.1501	0.1497	0.1491	0.1472	0.151	0.1516	0.1513	0.1518	0.1517	0.1787	0.1521	0.1494	0.1495	0.1495	0.1526	0.1528	0.1544	0.1537	0.1484	0.1501	0.1477	0.1501	0.1498	0.1518	0.1516	0.1491	0.1492	0.1492	0.1491	0.1477	0.1488	0.1489	0.1491	0.1485	0.1484	0.1498	0.1195	0.1199	0.1206
P_sp_W15Feb9B	0.1529	0.1524	0.1533	0.1546	0.1521	0.1541	0.1543	0.1527	0.15	0.15	0.1502	0.1495	0.1493	0.1472	0.1507	0.1533	0.1511	0.1519	0.1529	0.1791	0.1534	0.1489	0.1493	0.1499	0.1529	0.153	0.1544	0.1533	0.1495	0.1513	0.1493	0.1505	0.1505	0.1516	0.1518	0.1501	0.1502	0.1504	0.1504	0.1486	0.1496	0.1491	0.1493	0.1497	0.1493	0.1507	0.1201	0.1206	0.1206
P_fluorescens_R124	0.1499	0.1503	0.1512	0.1515	0.1496	0.1517	0.1521	0.151	0.1463	0.1464	0.147	0.1465	0.1466	0.1449	0.1485	0.1507	0.1494	0.1496	0.1513	0.1779	0.1507	0.1466	0.1466	0.1474	0.1504	0.1504	0.1541	0.1516	0.1479	0.1494	0.1473	0.1484	0.1493	0.1503	0.15	0.1472	0.1473	0.1479	0.1472	0.147	0.148	0.148	0.1476	0.1472	0.1473	0.1495	0.119	0.1197	0.1209
P_sp_H1h	0.1529	0.1531	0.1539	0.1544	0.1517	0.1535	0.1533	0.1534	0.1486	0.1486	0.1486	0.1482	0.1476	0.1467	0.1493	0.152	0.151	0.1508	0.1513	0.1792	0.1523	0.1489	0.1496	0.1493	0.152	0.1522	0.154	0.1533	0.1495	0.1513	0.1504	0.1502	0.1505	0.1519	0.1519	0.1497	0.1497	0.1494	0.1496	0.1484	0.1495	0.15	0.1492	0.1482	0.1492	0.1509	0.1204	0.1212	0.1218
P_fluorescens_Pf0-1	0.1457	0.1464	0.1468	0.1469	0.1458	0.1465	0.1456	0.1457	0.1477	0.1478	0.1469	0.1471	0.1462	0.145	0.1485	0.1469	0.1466	0.1457	0.1463	0.1801	0.147	0.142	0.1416	0.1453	0.1485	0.1489	0.1512	0.1501	0.1465	0.1474	0.1455	0.1458	0.1439	0.1479	0.146	0.1442	0.1444	0.144	0.1426	0.1418	0.1425	0.1438	0.1447	0.1417	0.141	0.1472	0.1273	0.1279	0.1269
P_fluorescens_SF4c	0.1453	0.146	0.146	0.1474	0.1452	0.1466	0.1451	0.1465	0.1464	0.1464	0.1461	0.1457	0.1448	0.1453	0.1472	0.1462	0.1458	0.1455	0.1451	0.1793	0.1469	0.1416	0.1415	0.1449	0.1484	0.1487	0.1515	0.1498	0.146	0.1472	0.1455	0.1471	0.144	0.1473	0.1459	0.1442	0.1443	0.1445	0.1427	0.1423	0.1428	0.144	0.1447	0.1421	0.1423	0.1476	0.1264	0.1269	0.1271
P_sp_GM25	0.1443	0.1448	0.1449	0.1467	0.1452	0.1459	0.145	0.1451	0.1461	0.1461	0.1456	0.1454	0.145	0.1453	0.1461	0.1455	0.1456	0.1442	0.1454	0.1789	0.1459	0.1415	0.1412	0.1443	0.1476	0.1475	0.1504	0.1492	0.1463	0.1471	0.1446	0.1459	0.1428	0.1482	0.1463	0.1441	0.1441	0.1434	0.1428	0.1407	0.1423	0.1438	0.1442	0.1416	0.1423	0.1471	0.1257	0.1261	0.1265
P_sp_R62	0.1522	0.1525	0.1536	0.1541	0.1523	0.1536	0.1534	0.1531	0.1505	0.1505	0.1496	0.1497	0.1504	0.1483	0.1522	0.1534	0.1528	0.1516	0.1531	0.1766	0.1537	0.1497	0.1491	0.149	0.1527	0.1532	0.1558	0.1536	0.1502	0.1521	0.1505	0.1504	0.15	0.1523	0.1517	0.1497	0.1498	0.1497	0.1501	0.1495	0.151	0.1501	0.1494	0.1493	0.1485	0.1521	0.1201	0.121	0.1217
P_moraviensis_R28-S	0.1547	0.1549	0.1561	0.1564	0.155	0.1566	0.1557	0.1562	0.1527	0.1528	0.1521	0.1519	0.1522	0.151	0.1551	0.1567	0.1561	0.155	0.1564	0.1799	0.1554	0.1517	0.1516	0.1518	0.1559	0.157	0.1587	0.157	0.1531	0.1551	0.1531	0.1539	0.1528	0.1555	0.1535	0.152	0.1521	0.1523	0.1527	0.152	0.1526	0.1531	0.1525	0.1525	0.1521	0.1546	0.1213	0.1225	0.123
P_sp_Leaf434	0.1562	0.1558	0.1567	0.1566	0.1555	0.1563	0.1558	0.1579	0.153	0.1531	0.1523	0.1526	0.152	0.1505	0.1556	0.157	0.1565	0.1564	0.1573	0.1809	0.1559	0.1526	0.1519	0.1524	0.1566	0.1571	0.1589	0.1573	0.1531	0.1554	0.1539	0.1547	0.1536	0.1566	0.1553	0.1531	0.1532	0.1522	0.1535	0.1519	0.1535	0.1536	0.1531	0.1526	0.1524	0.155	0.1228	0.1237	0.1241
P_sp_PTA1	0.1562	0.156	0.1566	0.1573	0.1549	0.1563	0.1556	0.1574	0.1538	0.1538	0.1526	0.153	0.1523	0.1515	0.1549	0.1576	0.1558	0.1565	0.1567	0.1818	0.1575	0.1526	0.1527	0.1529	0.1573	0.1573	0.1591	0.1575	0.1535	0.1559	0.154	0.1545	0.1536	0.1559	0.1561	0.1523	0.1523	0.1529	0.1538	0.1523	0.154	0.1541	0.1543	0.1533	0.1532	0.1557	0.1225	0.123	0.1234
P_fluorescens_SF39a	0.1565	0.1565	0.1577	0.1577	0.1557	0.1577	0.1569	0.1574	0.1544	0.1545	0.1541	0.1541	0.1539	0.1525	0.1551	0.1567	0.1557	0.1562	0.1574	0.1808	0.1571	0.1525	0.1527	0.154	0.1571	0.1579	0.1598	0.1581	0.1546	0.1564	0.1549	0.1547	0.1547	0.1567	0.1557	0.1534	0.1535	0.1538	0.1543	0.1534	0.1542	0.1552	0.1548	0.1538	0.1536	0.1562	0.1236	0.1246	0.125
P_fluorescens_MEP34	0.1573	0.1572	0.1578	0.1568	0.1561	0.1573	0.1565	0.1571	0.1535	0.1535	0.1525	0.1527	0.1529	0.1518	0.1547	0.1568	0.1556	0.1557	0.1566	0.1799	0.1566	0.1515	0.1514	0.1524	0.1561	0.1565	0.1599	0.1582	0.1541	0.1559	0.1537	0.1547	0.1527	0.1565	0.1547	0.1529	0.153	0.1526	0.1537	0.1525	0.1533	0.1535	0.1529	0.1521	0.153	0.155	0.1237	0.1248	0.1253
P_sp_RIT-PI-r	0.1571	0.1565	0.1573	0.1558	0.156	0.1573	0.1569	0.1565	0.1537	0.1524	0.1526	0.1527	0.1513	0.152	0.1545	0.1567	0.1553	0.1551	0.156	0.1801	0.1572	0.1518	0.1523	0.1526	0.1565	0.157	0.1598	0.1575	0.1547	0.1562	0.1535	0.1546	0.1531	0.1563	0.1553	0.153	0.1531	0.1527	0.1542	0.1516	0.1537	0.1543	0.1533	0.1527	0.1526	0.1554	0.1242	0.1252	0.126
P_fluorescens_DSM_8569	0.1593	0.1595	0.1599	0.1607	0.1592	0.1595	0.1582	0.159	0.1572	0.1572	0.157	0.1573	0.1565	0.1546	0.1586	0.1587	0.1603	0.1592	0.1606	0.1792	0.1615	0.1597	0.159	0.1596	0.1634	0.1632	0.1631	0.1633	0.1596	0.1611	0.1586	0.1599	0.16	0.1621	0.1598	0.1591	0.1591	0.1598	0.1602	0.1586	0.1606	0.1599	0.1586	0.16	0.1585	0.1595	0.1676	0.1682	0.1687
P_brassicacearum_51MFCvi2.1	0.1594	0.1594	0.1598	0.1607	0.159	0.1594	0.1582	0.1593	0.1569	0.1569	0.1568	0.1572	0.1563	0.155	0.1591	0.159	0.1599	0.1587	0.1603	0.1787	0.1609	0.1593	0.1586	0.159	0.1623	0.1629	0.1632	0.1634	0.1599	0.1612	0.1583	0.1596	0.1599	0.1623	0.1597	0.1584	0.1585	0.1595	0.16	0.1582	0.1604	0.1599	0.1585	0.1597	0.158	0.159	0.168	0.1685	0.1684
P_sp_URIL14HWK12:I7	0.1598	0.1595	0.1595	0.1606	0.1592	0.159	0.1582	0.1592	0.1565	0.1565	0.1567	0.1568	0.1561	0.1547	0.159	0.1589	0.1601	0.159	0.1603	0.1789	0.1609	0.1595	0.1588	0.1597	0.1628	0.1631	0.1631	0.1633	0.16	0.1613	0.1585	0.1598	0.1599	0.1623	0.1598	0.1588	0.1588	0.1598	0.1598	0.1581	0.1606	0.1597	0.1588	0.1596	0.158	0.1596	0.1682	0.1686	0.1685
P_brassicacearum_subsp_brassicacearum_NFM421	0.1587	0.1594	0.1571	0.1605	0.1589	0.1592	0.158	0.1591	0.1568	0.1569	0.1566	0.1572	0.1565	0.1545	0.1592	0.1589	0.1601	0.1589	0.1598	0.1587	0.1602	0.159	0.1584	0.1574	0.1616	0.1627	0.1628	0.1627	0.1589	0.1607	0.1579	0.1591	0.1597	0.1619	0.1587	0.1581	0.1583	0.1589	0.1592	0.1576	0.1601	0.1591	0.1581	0.1584	0.1574	0.1585	0.1676	0.1685	0.1682
P_fluorescens_Q8r1-96	0.1589	0.1592	0.1597	0.1603	0.159	0.159	0.1577	0.1592	0.1569	0.1569	0.1564	0.1572	0.1564	0.1544	0.1592	0.1586	0.1598	0.1587	0.1595	0.1781	0.1597	0.1588	0.1582	0.1581	0.1613	0.1624	0.1627	0.1628	0.1591	0.1607	0.1577	0.1592	0.1596	0.1622	0.1585	0.1586	0.1587	0.159	0.1592	0.1576	0.1598	0.1592	0.1577	0.1586	0.1575	0.1585	0.1674	0.1683	0.1683
P_brassicacearum_PP1_210F	0.1586	0.1592	0.1594	0.1601	0.159	0.1587	0.1576	0.1591	0.1566	0.1566	0.1562	0.1568	0.1559	0.1544	0.1587	0.1584	0.1597	0.1583	0.1591	0.1585	0.1591	0.1589	0.1582	0.1582	0.1615	0.1625	0.1628	0.1628	0.159	0.1604	0.1576	0.1592	0.1595	0.162	0.1585	0.1586	0.1588	0.1591	0.1592	0.1575	0.1597	0.1592	0.1575	0.1584	0.1574	0.1586	0.1675	0.1683	0.1684
P_brassicacearum_PA1G7	0.1589	0.159	0.1592	0.1609	0.1588	0.1592	0.1582	0.1591	0.1572	0.1572	0.1574	0.157	0.1562	0.1546	0.1582	0.1584	0.1599	0.1589	0.1597	0.1591	0.1604	0.1588	0.1584	0.1587	0.1622	0.1633	0.1627	0.1629	0.1594	0.1607	0.158	0.1593	0.1598	0.1622	0.1592	0.1587	0.1588	0.1592	0.1597	0.158	0.1604	0.1596	0.1585	0.1593	0.1578	0.1589	0.1673	0.1678	0.1683
P_brassicacearum_LBUM300	0.1583	0.159	0.1595	0.1601	0.1584	0.1587	0.1575	0.1586	0.1565	0.1566	0.1566	0.157	0.1563	0.1541	0.1582	0.1583	0.1597	0.1582	0.1595	0.1781	0.1599	0.1589	0.1583	0.158	0.161	0.1622	0.1625	0.1623	0.159	0.1606	0.1577	0.159	0.1597	0.1615	0.1588	0.1581	0.1583	0.159	0.1594	0.1577	0.1598	0.1594	0.1579	0.1586	0.157	0.1584	0.1668	0.1679	0.1683
P_fluorescens_Wood1R	0.1553	0.1555	0.1554	0.1566	0.1547	0.1544	0.1537	0.154	0.1542	0.1543	0.1539	0.1537	0.1536	0.1528	0.1562	0.1553	0.1565	0.1552	0.1559	0.1752	0.1563	0.1543	0.1536	0.155	0.1582	0.1588	0.1596	0.1595	0.1569	0.1575	0.1544	0.1556	0.1556	0.1588	0.1558	0.1535	0.1535	0.1562	0.155	0.1536	0.1557	0.1555	0.1543	0.154	0.1537	0.1549	0.1652	0.1652	0.1643
P_sp_Root401	0.1576	0.1578	0.1587	0.1594	0.1587	0.1577	0.1571	0.1574	0.1559	0.1559	0.1566	0.1559	0.1546	0.1539	0.1578	0.1584	0.1585	0.1571	0.1586	0.1771	0.16	0.1578	0.1579	0.1578	0.1612	0.1619	0.1612	0.162	0.1581	0.1588	0.1575	0.1581	0.1586	0.1609	0.1581	0.1576	0.1577	0.1582	0.1588	0.1573	0.1593	0.1584	0.1574	0.1582	0.1565	0.1574	0.1667	0.1669	0.1668
P_sp_CFII68	0.1556	0.1557	0.1558	0.1592	0.1575	0.157	0.1565	0.1561	0.1541	0.1541	0.1537	0.1539	0.153	0.1525	0.1563	0.1575	0.1575	0.1567	0.1583	0.1755	0.1588	0.1577	0.1564	0.1565	0.1594	0.1599	0.1607	0.1609	0.157	0.158	0.1559	0.1569	0.1589	0.16	0.1579	0.1562	0.1562	0.1574	0.1581	0.1562	0.1589	0.1562	0.1564	0.1578	0.1567	0.1566	0.1651	0.1654	0.1641
P_fluorescens_S12	0.1564	0.1568	0.1567	0.1595	0.1577	0.1571	0.1567	0.1565	0.155	0.155	0.155	0.1549	0.1539	0.1535	0.1569	0.1579	0.1585	0.1567	0.1581	0.1754	0.1589	0.1579	0.1566	0.1561	0.16	0.1606	0.1611	0.1618	0.1578	0.1589	0.1562	0.158	0.1594	0.1605	0.158	0.1568	0.1568	0.1577	0.1593	0.1565	0.1591	0.1577	0.1572	0.1582	0.1573	0.1581	0.1655	0.1654	0.1646
P_kilonensis_1855-344	0.1582	0.1586	0.1587	0.1603	0.1601	0.1597	0.1583	0.1587	0.1556	0.1556	0.1563	0.1569	0.1555	0.1545	0.1577	0.1582	0.1597	0.1575	0.1588	0.1777	0.1605	0.159	0.1584	0.1577	0.1611	0.1618	0.1634	0.1631	0.1593	0.1606	0.1579	0.1589	0.1596	0.162	0.1595	0.1587	0.1588	0.159	0.1597	0.1582	0.1595	0.1587	0.1579	0.1593	0.1586	0.1596	0.1666	0.1672	0.168
P_fluorescens_F113	0.1579	0.1589	0.1588	0.1603	0.1613	0.1593	0.159	0.158	0.1564	0.1565	0.1575	0.158	0.1571	0.1555	0.1584	0.1584	0.1597	0.1589	0.1593	0.1782	0.161	0.159	0.1588	0.1578	0.1618	0.1622	0.1625	0.163	0.1583	0.1595	0.158	0.1584	0.1603	0.1626	0.1575	0.1589	0.1591	0.1598	0.1604	0.1576	0.1599	0.1594	0.1584	0.1585	0.1588	0.1601	0.1666	0.167	0.1673
P_fluorescens_et76	0.1581	0.1585	0.1582	0.1603	0.1579	0.1588	0.1575	0.1583	0.1571	0.1571	0.1574	0.1572	0.1565	0.1554	0.1578	0.1592	0.1594	0.1584	0.1583	0.1773	0.1608	0.1588	0.1591	0.1589	0.1621	0.163	0.163	0.164	0.1584	0.1593	0.1568	0.1593	0.1599	0.1617	0.1594	0.1591	0.1591	0.1584	0.1584	0.1569	0.1589	0.1586	0.1578	0.1576	0.1583	0.1595	0.1665	0.167	0.1675
P_brassicacearum_DF41	0.1579	0.159	0.1588	0.162	0.1605	0.1603	0.1597	0.1589	0.1577	0.1577	0.1582	0.1585	0.1585	0.1564	0.1597	0.1606	0.161	0.1588	0.1604	0.1786	0.1609	0.1594	0.1604	0.1597	0.1627	0.1636	0.1646	0.1631	0.1594	0.1609	0.1603	0.1595	0.1615	0.1633	0.1599	0.1601	0.1603	0.1613	0.1606	0.1592	0.1612	0.161	0.1605	0.1609	0.1598	0.1613	0.1681	0.1688	0.1698
P_fluorescens_Q2-87	0.1616	0.1631	0.163	0.1652	0.1633	0.1632	0.162	0.1612	0.1611	0.1612	0.1624	0.1617	0.1613	0.1592	0.1633	0.1627	0.1639	0.1618	0.164	0.1801	0.1627	0.1633	0.1629	0.1627	0.1659	0.1669	0.1679	0.1675	0.1637	0.1646	0.1622	0.1643	0.1649	0.1665	0.1636	0.1631	0.1633	0.1648	0.1641	0.1618	0.1638	0.1644	0.1633	0.1637	0.1622	0.1642	0.1711	0.1716	0.1714
P_sp_Q12-87	0.1622	0.163	0.163	0.1655	0.1631	0.1637	0.1624	0.1621	0.1614	0.1614	0.1622	0.1616	0.1615	0.1595	0.1633	0.1634	0.1642	0.1621	0.1649	0.1628	0.164	0.164	0.1633	0.1637	0.1667	0.1673	0.1683	0.1679	0.1635	0.165	0.1627	0.1644	0.1653	0.1669	0.1639	0.1634	0.1635	0.1653	0.1646	0.1624	0.1643	0.1649	0.1642	0.1644	0.1628	0.1646	0.1718	0.1722	0.1725
P_brassicacearum_LZ-4	0.1626	0.1628	0.1632	0.1645	0.1637	0.1631	0.1627	0.164	0.1605	0.1606	0.1606	0.1604	0.1603	0.1592	0.1639	0.1649	0.1648	0.1639	0.1643	0.1818	0.1637	0.1636	0.164	0.1617	0.167	0.1671	0.1682	0.168	0.1628	0.164	0.1631	0.1636	0.164	0.1668	0.1633	0.1647	0.1647	0.1641	0.1658	0.1632	0.1651	0.1652	0.1642	0.1632	0.1636	0.1655	0.1721	0.1727	0.1724
P_mediterranea_CFBP5444	0.1626	0.1636	0.1635	0.1648	0.1647	0.164	0.1628	0.1634	0.1606	0.1606	0.1605	0.1603	0.1599	0.1583	0.1634	0.1638	0.1651	0.1636	0.1646	0.1781	0.1653	0.1633	0.1631	0.1622	0.1651	0.1661	0.1667	0.1667	0.1598	0.1621	0.1605	0.1612	0.1643	0.1651	0.1621	0.162	0.1621	0.1626	0.1633	0.1623	0.1641	0.1619	0.1619	0.1621	0.1608	0.1632	0.1697	0.1702	0.1711
P_mediterranea_TEIC1105	0.1627	0.1638	0.1636	0.1648	0.1647	0.164	0.1629	0.1634	0.1607	0.1607	0.1605	0.1604	0.16	0.1583	0.1633	0.1638	0.1651	0.1636	0.1646	0.1781	0.1654	0.1634	0.1631	0.1623	0.165	0.166	0.1669	0.1668	0.1598	0.162	0.1605	0.1612	0.1643	0.1651	0.1621	0.162	0.1621	0.1626	0.1633	0.1624	0.1641	0.1619	0.162	0.1622	0.161	0.1633	0.1695	0.1701	0.1711
P_mediterranea_CFBP5404	0.1632	0.164	0.1642	0.1647	0.1646	0.1642	0.1631	0.1639	0.1611	0.1611	0.1605	0.1604	0.1603	0.1582	0.1635	0.1637	0.1653	0.1635	0.1644	0.1779	0.1654	0.1634	0.1631	0.1623	0.1652	0.1661	0.167	0.1669	0.16	0.1622	0.1608	0.1617	0.1642	0.1655	0.1622	0.162	0.1621	0.1622	0.1634	0.1621	0.1641	0.1617	0.1616	0.1622	0.1607	0.1635	0.1699	0.1705	0.1713
P_mediterranea_TEIC1022	0.1623	0.1634	0.1633	0.1645	0.1642	0.1636	0.1623	0.1637	0.1606	0.1606	0.1603	0.1601	0.1593	0.1582	0.1632	0.1634	0.1647	0.1632	0.1639	0.1775	0.165	0.1632	0.1631	0.1619	0.1646	0.1655	0.1668	0.1661	0.1604	0.1618	0.1602	0.1612	0.1642	0.165	0.162	0.1623	0.1624	0.1621	0.1632	0.1615	0.1631	0.1618	0.1619	0.1615	0.1605	0.163	0.1695	0.17	0.1703
P_mediterranea_CFBP_5447	0.1631	0.1643	0.1637	0.1649	0.1644	0.1642	0.163	0.1636	0.1614	0.1614	0.161	0.1609	0.1603	0.1584	0.1636	0.1639	0.1649	0.1635	0.1646	0.1779	0.1652	0.1635	0.1635	0.1627	0.1653	0.1662	0.1672	0.1667	0.1604	0.1622	0.1607	0.1617	0.1644	0.1655	0.1626	0.1625	0.1625	0.1626	0.1635	0.1623	0.164	0.1622	0.1623	0.1624	0.1614	0.164	0.1701	0.1707	0.1713
P_sp_SHC52	0.1634	0.163	0.1626	0.1638	0.1622	0.1632	0.1625	0.1625	0.1605	0.1605	0.1601	0.1607	0.16	0.1596	0.1632	0.1632	0.1644	0.1635	0.1641	0.1788	0.1645	0.1629	0.1628	0.1627	0.1652	0.1653	0.1665	0.1672	0.1608	0.1627	0.1623	0.1624	0.1633	0.1642	0.1634	0.162	0.162	0.1629	0.1632	0.1623	0.1638	0.1623	0.1632	0.162	0.1612	0.1631	0.1691	0.1696	0.1702
P_corrugata_NCPPB2445	0.1659	0.1668	0.1672	0.1684	0.167	0.1664	0.166	0.1665	0.1636	0.1636	0.1644	0.1646	0.1629	0.1621	0.1663	0.1674	0.1683	0.1667	0.1678	0.1824	0.1671	0.1657	0.1654	0.1635	0.1672	0.1678	0.1687	0.1697	0.1634	0.1654	0.1639	0.1651	0.1667	0.1685	0.1645	0.1646	0.1647	0.1663	0.1658	0.1653	0.1662	0.166	0.1659	0.1643	0.1641	0.1657	0.1717	0.1727	0.1731
P_corrugata_CFBP_5454	0.1661	0.1666	0.1671	0.1682	0.1669	0.1664	0.1659	0.1648	0.1633	0.1633	0.1645	0.1646	0.1627	0.1621	0.1663	0.1672	0.168	0.1666	0.167	0.1827	0.1673	0.1652	0.165	0.1642	0.1673	0.168	0.1687	0.1699	0.1637	0.1651	0.1638	0.1651	0.1668	0.1685	0.1644	0.1641	0.1642	0.1656	0.1659	0.1653	0.1661	0.1656	0.1646	0.1635	0.1636	0.1658	0.1719	0.1725	0.1729
P_corrugata_TEIC1148	0.1638	0.164	0.1642	0.1658	0.1647	0.164	0.1631	0.1634	0.1624	0.1624	0.1627	0.1628	0.1616	0.1614	0.1642	0.1649	0.1655	0.1641	0.1648	0.1793	0.1641	0.1627	0.1627	0.1617	0.1644	0.1651	0.1666	0.1669	0.1616	0.1625	0.1613	0.1617	0.1631	0.1655	0.1628	0.1631	0.1632	0.1637	0.1629	0.1616	0.1622	0.1612	0.1629	0.1602	0.1611	0.1629	0.1699	0.1701	0.1696
P_corrugata_CFBP5403	0.1631	0.1638	0.1641	0.1657	0.1636	0.1636	0.1631	0.163	0.1622	0.1622	0.163	0.1631	0.1613	0.161	0.1641	0.1644	0.1653	0.164	0.1641	0.1795	0.1639	0.1621	0.162	0.1608	0.1647	0.1654	0.1665	0.1666	0.1615	0.1628	0.1605	0.1623	0.1631	0.1653	0.1622	0.1627	0.1628	0.1639	0.1627	0.1618	0.1623	0.162	0.1629	0.1606	0.1608	0.1626	0.1697	0.17	0.1697
P_fluorescens_NT0133	0.1629	0.1636	0.1643	0.1673	0.163	0.1639	0.1633	0.163	0.1666	0.1666	0.166	0.1659	0.1647	0.1633	0.1651	0.1632	0.165	0.1624	0.1637	0.1816	0.1654	0.1619	0.1621	0.1646	0.1673	0.1682	0.1691	0.1685	0.1629	0.1643	0.1624	0.1646	0.1644	0.1677	0.1641	0.1627	0.1628	0.1645	0.164	0.161	0.1625	0.1615	0.1631	0.1615	0.1607	0.163	0.1712	0.1718	0.1712
P_frederiksbergensis_SI8	0.1637	0.1641	0.1644	0.1668	0.1627	0.1643	0.1637	0.1628	0.1663	0.1663	0.1661	0.1657	0.1645	0.1636	0.1664	0.1641	0.1658	0.1634	0.1651	0.1824	0.1659	0.1625	0.1626	0.1652	0.1686	0.1686	0.1689	0.1692	0.1618	0.164	0.1635	0.1648	0.1653	0.1679	0.1639	0.1635	0.1636	0.1648	0.1643	0.1618	0.1635	0.1628	0.1636	0.1627	0.1615	0.1636	0.1717	0.1723	0.1722
P_fluorescens_Pf29Arp	0.1619	0.1629	0.1635	0.1661	0.1635	0.1628	0.1633	0.1627	0.162	0.162	0.1625	0.1629	0.1617	0.1605	0.1639	0.1637	0.1634	0.1635	0.1643	0.1784	0.1659	0.1627	0.1632	0.1639	0.1655	0.1661	0.1677	0.1676	0.1609	0.1628	0.1626	0.1629	0.1636	0.1659	0.1624	0.1611	0.1612	0.1629	0.162	0.1614	0.1641	0.1617	0.1625	0.162	0.1616	0.1635	0.1689	0.1695	0.1701
P_fuscovaginae_UPB0736_E124	0.177	0.1777	0.1781	0.1798	0.1768	0.1784	0.1777	0.1774	0.1781	0.1781	0.1775	0.1779	0.1775	0.1783	0.1795	0.1787	0.1801	0.1783	0.1777	0.1767	0.1768	0.1776	0.177	0.1768	0.1785	0.1793	0.1812	0.1798	0.1732	0.1752	0.1748	0.1758	0.1768	0.1775	0.1756	0.1758	0.1759	0.1751	0.1741	0.1729	0.1736	0.174	0.1764	0.1724	0.1718	0.1749	0.1794	0.1795	0.18
P_fuscovaginae_ICMP_5940	0.1802	0.181	0.1811	0.1832	0.1813	0.1821	0.1812	0.1817	0.181	0.1811	0.1807	0.1815	0.1804	0.1818	0.1824	0.1824	0.1839	0.1824	0.1822	0.1804	0.1812	0.1815	0.1807	0.1805	0.1823	0.1829	0.183	0.1839	0.1778	0.1796	0.1794	0.1794	0.1798	0.1805	0.1792	0.1802	0.1802	0.1798	0.1786	0.1775	0.1777	0.178	0.1801	0.1763	0.1758	0.1787	0.1829	0.1832	0.1833
P_gingeri_NCPPB_3146	0.1677	0.1679	0.1681	0.1705	0.1671	0.1702	0.1691	0.1676	0.1684	0.1684	0.1692	0.169	0.1676	0.1683	0.1699	0.1692	0.1697	0.1692	0.1701	0.1676	0.1698	0.1688	0.1696	0.1684	0.1699	0.1706	0.1718	0.1711	0.1663	0.1668	0.1662	0.1673	0.1682	0.1696	0.1684	0.1655	0.1656	0.1671	0.1659	0.1653	0.1661	0.1663	0.168	0.1631	0.1639	0.166	0.1741	0.1742	0.1746
P_agarici_NCPPB_2289	0.1744	0.1748	0.175	0.1766	0.1743	0.175	0.1737	0.1729	0.1767	0.1767	0.1767	0.1766	0.1752	0.1766	0.1779	0.176	0.1785	0.175	0.1758	0.1747	0.1759	0.1755	0.1751	0.1759	0.1782	0.1783	0.1789	0.1787	0.1732	0.1744	0.1745	0.1768	0.1771	0.1763	0.1743	0.176	0.176	0.1755	0.175	0.172	0.1746	0.1756	0.1749	0.173	0.1723	0.176	0.1802	0.1802	0.1826
P_chlororaphis_subsp_aureofaciens_NBRC_3521	0.1589	0.1592	0.1592	0.1612	0.158	0.1609	0.1591	0.1602	0.1581	0.1583	0.1581	0.1581	0.1575	0.1566	0.16	0.1597	0.1615	0.1599	0.1601	0.1723	0.1608	0.1604	0.1602	0.1592	0.1632	0.1632	0.1636	0.1634	0.1586	0.1599	0.1572	0.1577	0.1597	0.1617	0.1594	0.1583	0.1584	0.1572	0.1574	0.1563	0.1578	0.1585	0.158	0.1571	0.1569	0.1582	0.1676	0.1679	0.1684
P_chlororaphis_YL-1	0.1592	0.1592	0.1595	0.1608	0.1582	0.1604	0.1586	0.1601	0.1585	0.1585	0.1583	0.1582	0.1576	0.1565	0.1603	0.1593	0.1612	0.159	0.16	0.1727	0.1611	0.1601	0.1599	0.1589	0.1628	0.1633	0.1632	0.1635	0.1587	0.1601	0.1571	0.1574	0.1593	0.1616	0.1594	0.1582	0.1583	0.1571	0.1573	0.1563	0.1575	0.1585	0.1578	0.1569	0.1567	0.1582	0.1681	0.1683	0.1689
P_chlororaphis_O6	0.1593	0.1594	0.1599	0.1608	0.1585	0.161	0.1588	0.1601	0.1585	0.1586	0.1579	0.1583	0.158	0.1572	0.16	0.159	0.1612	0.1597	0.1601	0.1719	0.1611	0.1604	0.1594	0.1589	0.1628	0.163	0.1637	0.1631	0.1584	0.1601	0.1565	0.1579	0.1598	0.1619	0.1591	0.1583	0.1584	0.1575	0.1575	0.1563	0.1582	0.1591	0.1579	0.1569	0.1569	0.1584	0.1669	0.1672	0.1682
P_chlororaphis_subsp_chlororaphis_GP72	0.1588	0.1588	0.1589	0.1602	0.1572	0.1597	0.1578	0.1593	0.1577	0.1577	0.1573	0.1575	0.1572	0.1559	0.1595	0.159	0.1605	0.1586	0.1593	0.1712	0.1607	0.1595	0.1587	0.1586	0.1625	0.1628	0.1628	0.1626	0.1576	0.1595	0.156	0.157	0.159	0.1612	0.1586	0.1576	0.1577	0.1569	0.1568	0.1561	0.1577	0.1581	0.1573	0.1563	0.1559	0.1579	0.1665	0.1669	0.1673
P_chlororaphis_PA23	0.1588	0.1593	0.1596	0.1609	0.1579	0.1604	0.1584	0.16	0.1582	0.1584	0.1579	0.1579	0.1579	0.1568	0.1599	0.1591	0.162	0.1599	0.16	0.1716	0.1603	0.16	0.1596	0.1582	0.1622	0.163	0.1641	0.1631	0.1579	0.1596	0.1569	0.1576	0.1594	0.1622	0.1589	0.1581	0.1583	0.1571	0.1575	0.1562	0.1579	0.159	0.158	0.1564	0.1562	0.158	0.1676	0.168	0.1679
P_chlororaphis_subsp_aurantiaca_JD37	0.1589	0.1594	0.1595	0.1604	0.1568	0.1596	0.1577	0.1588	0.1585	0.1586	0.1585	0.159	0.1591	0.1575	0.1589	0.1589	0.1603	0.1596	0.1588	0.1711	0.1597	0.1592	0.1592	0.1576	0.162	0.1627	0.163	0.1627	0.1576	0.159	0.1555	0.1568	0.1592	0.161	0.1575	0.1576	0.1578	0.1571	0.1566	0.1547	0.1571	0.1578	0.1579	0.1558	0.1557	0.1572	0.1674	0.1676	0.1674
P_chlororaphis_subsp_aurantiaca_PB-St2	0.1594	0.1595	0.1597	0.1609	0.1583	0.1602	0.1582	0.1591	0.1598	0.1598	0.1586	0.1589	0.1581	0.1579	0.1601	0.16	0.162	0.1595	0.16	0.1734	0.1614	0.1605	0.1596	0.1591	0.1634	0.164	0.165	0.1643	0.1586	0.1602	0.1576	0.158	0.1603	0.1627	0.1603	0.1588	0.159	0.1581	0.1578	0.1573	0.1583	0.1582	0.1593	0.1566	0.157	0.1585	0.1685	0.1691	0.169
P_chlororaphis_HT66	0.1603	0.1609	0.1613	0.161	0.1581	0.1609	0.1594	0.1596	0.1583	0.1583	0.1586	0.1588	0.1582	0.1575	0.1604	0.1603	0.1613	0.1597	0.1603	0.1734	0.1628	0.1602	0.16	0.16	0.1637	0.1638	0.165	0.1639	0.1583	0.1606	0.1574	0.1578	0.1605	0.1621	0.1611	0.1586	0.1586	0.1584	0.1583	0.1568	0.1577	0.1585	0.1591	0.1581	0.1574	0.1588	0.1683	0.1689	0.1692
P_sp_GM17	0.159	0.1596	0.1601	0.1605	0.1588	0.1596	0.1579	0.159	0.1577	0.1578	0.1581	0.1583	0.1577	0.1569	0.1598	0.1588	0.1603	0.159	0.1596	0.1719	0.1615	0.1595	0.1589	0.1593	0.1631	0.1632	0.1637	0.1638	0.158	0.1599	0.1571	0.1582	0.16	0.1613	0.1595	0.1585	0.1586	0.158	0.1576	0.1561	0.1584	0.1589	0.1583	0.1573	0.1567	0.1583	0.1665	0.1673	0.1678
P_chlororaphis_subsp_chlororaphis_LMG_5004	0.1597	0.1602	0.1601	0.1612	0.1585	0.1602	0.1586	0.159	0.1588	0.1589	0.1591	0.1595	0.159	0.1581	0.161	0.1597	0.161	0.16	0.16	0.1584	0.1615	0.159	0.1593	0.1602	0.164	0.1642	0.1647	0.1641	0.1586	0.1604	0.1572	0.1588	0.1605	0.162	0.1597	0.1583	0.1584	0.158	0.1579	0.156	0.1586	0.1591	0.159	0.1569	0.1568	0.1584	0.1675	0.1681	0.1683
P_chlororaphis_subsp_aureofaciens_30-84	0.1586	0.159	0.1595	0.1604	0.1568	0.159	0.1576	0.1581	0.1584	0.1584	0.1584	0.1584	0.1579	0.1569	0.1598	0.1592	0.1603	0.1591	0.1589	0.1718	0.1597	0.1586	0.1587	0.1586	0.1623	0.1626	0.1631	0.1632	0.1573	0.1593	0.1567	0.1579	0.1602	0.1606	0.159	0.1576	0.1578	0.1567	0.1567	0.1557	0.1574	0.158	0.1578	0.1565	0.1563	0.1578	0.1671	0.1675	0.1675
P_chlororaphis_PCL1606	0.1623	0.1635	0.1639	0.1653	0.1623	0.1637	0.1628	0.1629	0.1626	0.1627	0.1625	0.1626	0.162	0.1614	0.1641	0.1641	0.1659	0.1644	0.1633	0.175	0.1641	0.1637	0.1634	0.1621	0.1661	0.1669	0.1674	0.1673	0.1618	0.1635	0.1607	0.1616	0.1637	0.1639	0.1626	0.1619	0.162	0.1609	0.1604	0.1587	0.1608	0.1619	0.1621	0.1588	0.1596	0.1615	0.1705	0.1713	0.1708
P_sp_MRSN12121	0.1624	0.1635	0.1639	0.1659	0.1624	0.1632	0.1628	0.1628	0.163	0.163	0.1628	0.163	0.1624	0.1614	0.1641	0.1645	0.1664	0.1645	0.164	0.1755	0.1639	0.1636	0.1633	0.1626	0.166	0.1668	0.1679	0.1677	0.1623	0.1637	0.1612	0.1615	0.1636	0.1646	0.1631	0.1621	0.1623	0.161	0.1612	0.1595	0.1606	0.162	0.162	0.1591	0.1595	0.1621	0.1704	0.1711	0.1713
P_protegens_CHA0	0.1694	0.1698	0.1701	0.1709	0.1675	0.1709	0.1701	0.1683	0.1694	0.1695	0.1691	0.1694	0.1691	0.1687	0.1709	0.1694	0.1712	0.1702	0.1686	0.1804	0.1708	0.1695	0.1698	0.1693	0.1736	0.1744	0.1727	0.1721	0.1676	0.1682	0.1674	0.1684	0.1691	0.1715	0.169	0.1668	0.167	0.1659	0.1654	0.1646	0.165	0.1666	0.1681	0.1633	0.1635	0.1661	0.1757	0.1768	0.1769
P_protegens_PGNR1	0.17	0.1699	0.1703	0.1711	0.1676	0.171	0.1702	0.1686	0.1694	0.1694	0.1692	0.1694	0.1689	0.1689	0.1712	0.1697	0.1714	0.1705	0.1693	0.1691	0.1718	0.1698	0.1701	0.1703	0.1742	0.1746	0.1731	0.1724	0.1679	0.1685	0.1676	0.1687	0.1693	0.1717	0.1698	0.167	0.1672	0.1661	0.1655	0.1648	0.1653	0.1668	0.1684	0.1638	0.1638	0.1664	0.1761	0.1769	0.1771
P_protegens_K94.41	0.1703	0.1701	0.1703	0.171	0.1672	0.171	0.1702	0.1685	0.1693	0.1693	0.1694	0.1698	0.1689	0.1691	0.1712	0.1701	0.1713	0.1705	0.17	0.1688	0.1718	0.1701	0.1703	0.1705	0.1737	0.1743	0.1725	0.173	0.1672	0.1684	0.1677	0.1686	0.1698	0.1714	0.1698	0.167	0.1671	0.166	0.1659	0.1647	0.166	0.1668	0.168	0.163	0.1632	0.1664	0.176	0.1769	0.1766
P_protegens_Pf-5	0.169	0.1696	0.1696	0.1701	0.1668	0.1701	0.1691	0.1681	0.1696	0.1697	0.1692	0.1698	0.1686	0.1688	0.171	0.1692	0.172	0.1697	0.1692	0.1798	0.1713	0.1694	0.1696	0.1689	0.1733	0.1739	0.172	0.1722	0.167	0.1679	0.1682	0.1688	0.1691	0.1713	0.1687	0.1667	0.1669	0.1658	0.1653	0.1647	0.1646	0.1657	0.1677	0.1627	0.1635	0.1655	0.1758	0.1767	0.1765
P_fluorescens_Wayne1	0.1688	0.1691	0.1692	0.1698	0.1664	0.1693	0.1687	0.1676	0.1685	0.1685	0.1684	0.1688	0.1678	0.1674	0.1698	0.1687	0.1702	0.1687	0.1685	0.1795	0.1704	0.1683	0.1691	0.1688	0.1735	0.1738	0.172	0.1708	0.1669	0.1679	0.167	0.1682	0.1686	0.1702	0.1688	0.1668	0.1669	0.1658	0.1646	0.1646	0.1648	0.1656	0.1663	0.1626	0.1636	0.1652	0.1752	0.176	0.1748
P_protegens_Cab57	0.1691	0.1695	0.1699	0.1711	0.1672	0.1709	0.1703	0.1688	0.1699	0.1699	0.1693	0.1698	0.169	0.1697	0.1714	0.1698	0.1712	0.1703	0.1692	0.1809	0.1711	0.1692	0.1703	0.1691	0.1734	0.1742	0.1729	0.1724	0.1671	0.1683	0.1674	0.1686	0.1694	0.1705	0.1691	0.1675	0.1678	0.1664	0.1661	0.1649	0.166	0.1663	0.1678	0.1632	0.1637	0.1663	0.1761	0.1769	0.1778
P_fluorescens_AU13852	0.17	0.1705	0.17	0.1712	0.1673	0.1699	0.1698	0.1685	0.1691	0.1691	0.1696	0.1702	0.1683	0.1686	0.1712	0.1702	0.1719	0.1705	0.1703	0.1692	0.172	0.1702	0.1705	0.172	0.1745	0.1745	0.174	0.1738	0.1675	0.169	0.1682	0.1688	0.1692	0.1718	0.1707	0.1675	0.1676	0.1671	0.1668	0.1654	0.1664	0.1666	0.1682	0.1641	0.1646	0.1663	0.1772	0.1777	0.1764
P_fluorescens_AU20219	0.17	0.1705	0.1702	0.1715	0.1666	0.1707	0.1702	0.1693	0.1697	0.1697	0.1697	0.1703	0.1691	0.1692	0.1711	0.1705	0.1723	0.1703	0.1708	0.1693	0.1698	0.1706	0.1707	0.1706	0.1745	0.1749	0.1726	0.1735	0.1667	0.1688	0.1685	0.1689	0.1691	0.1722	0.1675	0.1674	0.1675	0.1672	0.1672	0.1653	0.167	0.1667	0.1687	0.1637	0.1645	0.1662	0.1772	0.178	0.1758
P_sp_St29	0.1689	0.1694	0.1692	0.1705	0.1677	0.1717	0.1701	0.1684	0.1693	0.1693	0.1698	0.1698	0.169	0.1689	0.1706	0.1698	0.1706	0.1689	0.1693	0.1799	0.1709	0.1707	0.1702	0.1704	0.1726	0.1734	0.1729	0.1723	0.1668	0.1678	0.166	0.1669	0.1682	0.1707	0.1684	0.1676	0.1679	0.1672	0.1654	0.1644	0.1654	0.167	0.1682	0.1641	0.1648	0.1654	0.176	0.1769	0.1771
P_sp_Os17	0.1693	0.1692	0.1692	0.1702	0.1681	0.1716	0.1703	0.1685	0.169	0.1691	0.1696	0.1697	0.1693	0.169	0.1704	0.1695	0.1706	0.1696	0.1687	0.1796	0.1713	0.171	0.1707	0.1699	0.1726	0.1731	0.1728	0.1721	0.1664	0.1679	0.1659	0.1667	0.1676	0.17	0.1687	0.1677	0.168	0.1672	0.1657	0.1641	0.1659	0.1666	0.1682	0.1644	0.1643	0.1652	0.1762	0.177	0.1772
P_fluorescens_NZI7	0.1668	0.1671	0.167	0.1675	0.1645	0.1684	0.1668	0.1658	0.167	0.167	0.1677	0.1676	0.1661	0.1663	0.1681	0.1669	0.1687	0.167	0.1674	0.1763	0.1681	0.1675	0.1675	0.1679	0.1704	0.1711	0.1707	0.1704	0.1646	0.1661	0.1636	0.1649	0.1666	0.1677	0.1663	0.1659	0.166	0.1654	0.1635	0.1626	0.1649	0.1649	0.1665	0.1624	0.1621	0.164	0.1722	0.1726	0.1721
P_fluorescens_AU11706	0.1698	0.1696	0.1689	0.1701	0.167	0.1704	0.1695	0.1681	0.1695	0.1694	0.169	0.1692	0.1683	0.1684	0.1705	0.1694	0.1702	0.1693	0.17	0.1687	0.1713	0.1699	0.1703	0.171	0.1734	0.1739	0.1727	0.1725	0.1665	0.1685	0.1662	0.168	0.1695	0.1708	0.1692	0.1677	0.1678	0.1667	0.1661	0.165	0.1667	0.1673	0.1681	0.1654	0.1645	0.1663	0.1775	0.1778	0.1761
P_sp_PH1b	0.1696	0.1701	0.1697	0.1717	0.17	0.1706	0.1705	0.1693	0.1699	0.17	0.17	0.1702	0.1696	0.1694	0.1708	0.1691	0.1714	0.1687	0.1694	0.1796	0.1709	0.1704	0.1696	0.1703	0.173	0.1737	0.173	0.1719	0.1673	0.1687	0.167	0.169	0.17	0.1721	0.1698	0.1674	0.1676	0.1678	0.1663	0.165	0.1661	0.1673	0.1685	0.1658	0.1649	0.1674	0.1763	0.1769	0.1772
P_sp_CMAA1215	0.1758	0.1767	0.1758	0.1766	0.1742	0.1774	0.176	0.1746	0.1765	0.1765	0.1766	0.1772	0.1762	0.1763	0.1776	0.1774	0.1778	0.1759	0.1763	0.185	0.178	0.1751	0.1751	0.1777	0.1793	0.1798	0.1799	0.1791	0.1724	0.1734	0.1727	0.1725	0.176	0.175	0.1755	0.173	0.173	0.1729	0.1718	0.1699	0.1716	0.1713	0.1735	0.1699	0.1679	0.1706	0.1821	0.1827	0.1829
P_sp_CMR5c	0.1758	0.1768	0.1759	0.1764	0.1736	0.1773	0.1759	0.1747	0.1766	0.1766	0.1769	0.1771	0.1762	0.1756	0.1776	0.1772	0.1785	0.1757	0.1766	0.1746	0.1778	0.1753	0.1755	0.1778	0.1797	0.1803	0.1802	0.1789	0.1727	0.1735	0.1727	0.1724	0.1757	0.1753	0.1752	0.173	0.1731	0.1729	0.1722	0.1699	0.1715	0.1715	0.1744	0.17	0.1687	0.171	0.1819	0.1823	0.1824
P_sp_R81	0.1728	0.1732	0.1732	0.1745	0.1722	0.1739	0.1741	0.1729	0.1733	0.1733	0.1725	0.1725	0.1721	0.1717	0.1745	0.174	0.1744	0.1728	0.1734	0.1243	0.1742	0.1729	0.173	0.1742	0.1756	0.1765	0.1751	0.1763	0.1735	0.1751	0.1747	0.1744	0.173	0.1748	0.1756	0.1731	0.1732	0.1738	0.1744	0.1734	0.1749	0.1741	0.175	0.1723	0.1722	0.1728	0.177	0.177	0.1777
P_simiae_WCS417	0.1724	0.1732	0.1731	0.1745	0.172	0.1736	0.1741	0.1727	0.1734	0.1735	0.1727	0.1727	0.1725	0.1719	0.1743	0.1743	0.1745	0.1728	0.1734	0.1726	0.1742	0.1732	0.1732	0.1741	0.1754	0.1766	0.1752	0.1764	0.1734	0.175	0.1749	0.1748	0.173	0.1748	0.1753	0.1733	0.1734	0.174	0.1747	0.1734	0.1751	0.1743	0.1751	0.1721	0.1724	0.1727	0.1771	0.1772	0.1776
P_fluorescens_PCL1751	0.1723	0.1729	0.1729	0.1748	0.1715	0.1736	0.174	0.1721	0.1732	0.1733	0.1731	0.1731	0.1726	0.1715	0.1739	0.1736	0.1737	0.1731	0.1733	0.125	0.1733	0.1729	0.1732	0.1728	0.1747	0.1761	0.1746	0.1758	0.1726	0.1744	0.1747	0.1744	0.1723	0.1752	0.1742	0.1729	0.1731	0.1736	0.1745	0.1727	0.1746	0.1742	0.1746	0.1714	0.1723	0.1723	0.1769	0.1771	0.1782
P_simiae_2-36	0.1727	0.173	0.1725	0.1745	0.1719	0.1732	0.1738	0.1717	0.1733	0.1734	0.1726	0.1728	0.1726	0.1716	0.1737	0.1744	0.1744	0.173	0.1736	0.1722	0.1739	0.1729	0.1734	0.1734	0.1758	0.1765	0.1751	0.176	0.1731	0.1747	0.1746	0.1747	0.1729	0.1751	0.1743	0.1733	0.1735	0.1739	0.1747	0.173	0.1747	0.1746	0.1746	0.1721	0.1723	0.172	0.1774	0.1774	0.178
P_simiae_MEB105	0.1725	0.1729	0.1731	0.175	0.172	0.1738	0.1742	0.1726	0.1732	0.1732	0.1726	0.1728	0.1722	0.1715	0.1744	0.1745	0.1746	0.173	0.1734	0.1726	0.1742	0.1734	0.1732	0.1741	0.1759	0.1767	0.1753	0.1763	0.1736	0.175	0.1749	0.1754	0.1732	0.1758	0.1752	0.1734	0.1735	0.1741	0.1747	0.173	0.1753	0.1746	0.1752	0.1722	0.1724	0.1725	0.1775	0.1774	0.1782
P_fluorescens_EGD-AQ6	0.1728	0.1735	0.1734	0.1757	0.173	0.1743	0.1744	0.1727	0.1741	0.1741	0.1737	0.1733	0.1728	0.1723	0.1745	0.1743	0.1747	0.1733	0.1734	0.1251	0.1741	0.1731	0.1731	0.1741	0.1761	0.177	0.1757	0.1769	0.1737	0.1753	0.1752	0.1753	0.173	0.1756	0.1754	0.1737	0.1738	0.1744	0.175	0.1736	0.1753	0.1746	0.1749	0.1731	0.1728	0.1731	0.1774	0.1775	0.1779
P_fluorescens_PICF7	0.1726	0.1735	0.1735	0.1754	0.1721	0.1733	0.1737	0.1726	0.1732	0.1733	0.173	0.173	0.1728	0.171	0.1741	0.1743	0.1742	0.1727	0.1725	0.1246	0.1731	0.1727	0.1727	0.1729	0.1746	0.1762	0.1749	0.1758	0.1724	0.174	0.1744	0.1747	0.1726	0.1748	0.1736	0.173	0.1732	0.1734	0.1742	0.1727	0.1748	0.1737	0.1741	0.171	0.1718	0.172	0.1769	0.1773	0.1773
P_azotoformans_S4	0.1704	0.1709	0.1709	0.1724	0.1699	0.1709	0.1715	0.1695	0.173	0.173	0.173	0.174	0.1727	0.1731	0.1729	0.1704	0.1717	0.1696	0.1698	0.1222	0.1692	0.1699	0.1701	0.168	0.1723	0.174	0.1726	0.1735	0.1701	0.1708	0.1721	0.1708	0.1706	0.1722	0.1707	0.1708	0.171	0.1722	0.1705	0.1692	0.1703	0.1713	0.1717	0.168	0.1695	0.1692	0.1754	0.1755	0.1751
P_sp_FH1	0.171	0.1716	0.1716	0.173	0.1701	0.1722	0.1724	0.1702	0.1733	0.1733	0.1733	0.174	0.1725	0.1734	0.1731	0.1709	0.172	0.17	0.17	0.1221	0.1694	0.1703	0.17	0.1698	0.1738	0.1744	0.173	0.1744	0.1712	0.1724	0.1726	0.1721	0.1712	0.1735	0.1724	0.1716	0.1717	0.1725	0.1711	0.1701	0.1708	0.1718	0.1725	0.1696	0.1703	0.1698	0.1758	0.1757	0.1758
P_fluorescens_LMG_5329	0.171	0.1711	0.1712	0.1727	0.1697	0.1708	0.1719	0.1697	0.1718	0.1718	0.1725	0.1725	0.1712	0.1721	0.1728	0.1706	0.1712	0.1704	0.1707	0.1691	0.1707	0.1689	0.1695	0.1714	0.1721	0.1725	0.1731	0.1746	0.1717	0.173	0.1719	0.1712	0.1704	0.1745	0.1723	0.1716	0.1717	0.1731	0.1705	0.1693	0.171	0.171	0.1725	0.1695	0.1706	0.17	0.1749	0.1749	0.1757
P_fluorescens_NZ052	0.1717	0.1722	0.1719	0.1734	0.1708	0.1718	0.1728	0.1706	0.1717	0.1718	0.1721	0.1727	0.1719	0.1723	0.1734	0.1718	0.1728	0.1711	0.172	0.123	0.171	0.1706	0.1719	0.1719	0.1743	0.1749	0.1723	0.1748	0.1718	0.1736	0.1737	0.1728	0.1717	0.1748	0.1727	0.172	0.172	0.1724	0.1733	0.172	0.1712	0.1728	0.174	0.1704	0.1715	0.17	0.1752	0.1751	0.1754
P_sp_2-92	0.1723	0.1729	0.1732	0.1744	0.1716	0.1741	0.1739	0.1721	0.1738	0.1738	0.173	0.1734	0.1731	0.1719	0.1742	0.172	0.1734	0.172	0.1718	0.1707	0.1728	0.1712	0.1718	0.1722	0.1751	0.1758	0.1737	0.1748	0.1714	0.1733	0.1729	0.1737	0.1711	0.1742	0.1725	0.1724	0.1726	0.1729	0.1725	0.1712	0.1722	0.1734	0.1729	0.1709	0.171	0.1718	0.1766	0.1767	0.1773
P_fluorescens_H14	0.1726	0.1735	0.1723	0.1746	0.1725	0.1732	0.1733	0.1719	0.1723	0.1723	0.1726	0.1726	0.1716	0.1712	0.1731	0.1715	0.1722	0.1704	0.1713	0.1207	0.1726	0.171	0.1717	0.1727	0.1732	0.1735	0.1743	0.1745	0.1727	0.1739	0.1724	0.1727	0.1716	0.1739	0.1721	0.1718	0.1718	0.1715	0.1719	0.172	0.1728	0.1731	0.1721	0.1706	0.1711	0.1718	0.1763	0.1767	0.1779
P_fluorescens_H21	0.1725	0.1734	0.1723	0.1745	0.1724	0.1731	0.1732	0.1718	0.1721	0.1722	0.1724	0.1725	0.1715	0.1711	0.173	0.1715	0.1721	0.1703	0.1713	0.1207	0.1725	0.171	0.1717	0.1726	0.1732	0.1734	0.1742	0.1744	0.1726	0.1739	0.1723	0.1726	0.1715	0.1739	0.172	0.1717	0.1717	0.1714	0.1717	0.172	0.1727	0.173	0.172	0.1705	0.171	0.1718	0.1762	0.1766	0.1778
P_fluorescens_SBW25	0.1713	0.1726	0.1721	0.1733	0.172	0.172	0.1727	0.1717	0.172	0.172	0.1722	0.1722	0.1721	0.171	0.1728	0.1711	0.1715	0.1703	0.1699	0.1199	0.1706	0.17	0.1709	0.1715	0.1727	0.1736	0.1733	0.1735	0.1718	0.173	0.1716	0.172	0.1715	0.174	0.1708	0.1717	0.1719	0.1712	0.171	0.1721	0.172	0.1726	0.1717	0.1697	0.1715	0.1711	0.1763	0.1764	0.1782
P_sp_CHM02	0.1698	0.1707	0.1708	0.1722	0.1694	0.1722	0.1722	0.1712	0.1711	0.1712	0.1711	0.1712	0.1696	0.1702	0.1716	0.1712	0.1719	0.1702	0.1706	0.1199	0.1709	0.1707	0.1714	0.172	0.1725	0.1732	0.1734	0.1738	0.1708	0.1728	0.1715	0.1727	0.1706	0.1742	0.1718	0.1715	0.1716	0.1711	0.1708	0.1711	0.1709	0.1729	0.1721	0.1697	0.1695	0.1709	0.176	0.1763	0.1757
P_fluorescens_AU10973	0.1739	0.1739	0.1736	0.1752	0.1734	0.1739	0.1733	0.1733	0.1736	0.1736	0.1727	0.1729	0.1724	0.1724	0.1748	0.1745	0.1749	0.1737	0.1735	0.1242	0.175	0.1722	0.1735	0.1744	0.1765	0.1765	0.1751	0.1761	0.1743	0.1756	0.1747	0.1745	0.1729	0.175	0.1759	0.1738	0.1738	0.1738	0.1734	0.1724	0.1742	0.1745	0.1745	0.173	0.1726	0.1728	0.1779	0.1781	0.1787
P_fluorescens_ICMP3636	0.1722	0.1731	0.1726	0.1747	0.1732	0.1734	0.1735	0.1721	0.1714	0.1714	0.1715	0.1714	0.1722	0.1721	0.1745	0.1733	0.1737	0.1719	0.1726	0.1238	0.1726	0.1717	0.1712	0.1734	0.1743	0.1748	0.1748	0.1753	0.1715	0.1732	0.1722	0.1714	0.1717	0.175	0.1723	0.1709	0.171	0.1719	0.1713	0.1706	0.1714	0.1727	0.1727	0.1708	0.1706	0.1713	0.1761	0.1765	0.1774
P_trivialis_IHBB745	0.1722	0.173	0.173	0.1752	0.1727	0.173	0.1736	0.1733	0.1731	0.1732	0.1723	0.173	0.1721	0.1707	0.1727	0.173	0.1728	0.1728	0.1729	0.1224	0.1729	0.1729	0.1735	0.1731	0.1741	0.1753	0.1746	0.1756	0.174	0.1757	0.1738	0.1749	0.1744	0.176	0.173	0.1747	0.1749	0.1744	0.175	0.1739	0.1744	0.1743	0.1745	0.1736	0.174	0.1719	0.1776	0.1777	0.1791
P_sp_CBZ-4	0.1706	0.1703	0.1706	0.1717	0.1699	0.171	0.1706	0.1702	0.1696	0.1696	0.1695	0.1694	0.1691	0.1694	0.1714	0.171	0.1713	0.1709	0.1702	0.1237	0.1703	0.1699	0.1705	0.1685	0.1714	0.1721	0.1721	0.1723	0.1693	0.17	0.171	0.1704	0.1693	0.172	0.1696	0.1702	0.1703	0.1699	0.1701	0.1696	0.1704	0.1713	0.1714	0.1693	0.169	0.1691	0.1753	0.1758	0.1761
P_sp_LAMO17WK12:I2	0.1716	0.1712	0.1707	0.1731	0.171	0.1701	0.17	0.1699	0.1716	0.1716	0.172	0.1719	0.1709	0.1711	0.173	0.1702	0.1719	0.1704	0.1701	0.1077	0.1713	0.1703	0.1709	0.1714	0.1733	0.1736	0.1736	0.1725	0.1717	0.1722	0.171	0.17	0.1713	0.1733	0.1721	0.1704	0.1704	0.1712	0.1701	0.1693	0.1694	0.171	0.1712	0.1684	0.1694	0.1704	0.1758	0.1756	0.1754
P_sp_RIT357	0.1548	0.1546	0.1552	0.1764	0.1544	0.1564	0.1554	0.1558	0.1524	0.176	0.1522	0.1515	0.1745	0.1506	0.1525	0.1541	0.1531	0.1532	0.1539	0.18	0.1537	0.1515	0.1515	0.1508	0.1542	0.1539	0.1568	0.1562	0.1769	0.1555	0.1537	0.1772	0.1523	0.1544	0.1758	0.1532	0.1532	0.1519	0.1538	0.1517	0.1529	0.1535	0.1529	0.1525	0.1523	0.1549	0.0933	0.0938	0.0934
P_fluorescens_WH6	0.1723	0.1726	0.1719	0.1734	0.1716	0.1716	0.1718	0.1715	0.1735	0.1735	0.1743	0.174	0.1741	0.1725	0.1746	0.1709	0.1735	0.1714	0.1726	0.1174	0.172	0.17	0.1699	0.1716	0.1736	0.174	0.1743	0.1747	0.1718	0.1725	0.1729	0.1703	0.17	0.1728	0.1732	0.1709	0.1709	0.1726	0.171	0.17	0.1704	0.1715	0.1713	0.1679	0.1686	0.1721	0.1761	0.1765	0.1766
P_fluorescens_BS2	0.1735	0.1736	0.1729	0.1739	0.1717	0.1739	0.1741	0.1733	0.1742	0.1742	0.1745	0.1746	0.173	0.1735	0.1754	0.1732	0.1741	0.1718	0.1731	0.1164	0.1732	0.1711	0.1724	0.1724	0.175	0.1755	0.1757	0.1755	0.1738	0.1744	0.1743	0.1735	0.1727	0.1737	0.1739	0.1731	0.1732	0.1734	0.1732	0.1708	0.1723	0.1726	0.1732	0.1706	0.1705	0.1728	0.1781	0.1783	0.1775
P_sp_TKP	0.1716	0.1727	0.1732	0.1725	0.1724	0.1729	0.1725	0.1723	0.173	0.1731	0.1727	0.1729	0.1723	0.1716	0.1739	0.1711	0.1724	0.1722	0.1702	0.1238	0.1715	0.1723	0.1728	0.1705	0.1739	0.1748	0.1748	0.1753	0.1701	0.1705	0.1728	0.1724	0.1722	0.1739	0.1713	0.1739	0.1741	0.1731	0.1733	0.1712	0.1724	0.1738	0.1728	0.1705	0.1711	0.1729	0.1772	0.1776	0.1786
P_sp_KG01	0.1711	0.1714	0.1717	0.1721	0.1714	0.1723	0.171	0.1702	0.1715	0.1715	0.1714	0.1723	0.1706	0.1694	0.1712	0.17	0.1722	0.1698	0.17	0.1236	0.1702	0.17	0.1703	0.1715	0.1723	0.1728	0.1725	0.1731	0.1714	0.1729	0.1726	0.1716	0.1713	0.1741	0.1723	0.1706	0.1707	0.1717	0.1717	0.1701	0.1716	0.1723	0.1729	0.1698	0.17	0.1715	0.1761	0.1761	0.177
P_veronii_1YB2	0.169	0.1698	0.1692	0.1714	0.168	0.1687	0.1699	0.1689	0.1716	0.1716	0.1715	0.171	0.1705	0.1694	0.1717	0.1715	0.171	0.1698	0.1697	0.1239	0.1694	0.1693	0.1683	0.1684	0.1716	0.1721	0.1725	0.1719	0.1694	0.1712	0.1707	0.1707	0.1682	0.1722	0.1687	0.1693	0.1694	0.1705	0.1702	0.1686	0.1698	0.1706	0.1704	0.1687	0.1681	0.171	0.1738	0.1742	0.1743
P_veronii_1YdBTEX2	0.1691	0.1693	0.1693	0.1707	0.1682	0.1684	0.1694	0.1683	0.1713	0.1713	0.171	0.1707	0.1697	0.1683	0.1717	0.1705	0.1704	0.1692	0.1699	0.1233	0.1699	0.1683	0.1679	0.1667	0.1708	0.1715	0.1718	0.1718	0.1677	0.1696	0.169	0.1702	0.168	0.1706	0.1686	0.169	0.1692	0.1698	0.1692	0.1679	0.169	0.1701	0.1695	0.1677	0.1673	0.1706	0.1737	0.1736	0.1732
P_veronii_DSM_11331	0.1687	0.1694	0.1688	0.1715	0.1677	0.1686	0.1704	0.1682	0.1715	0.1715	0.1713	0.1712	0.1704	0.1694	0.1718	0.1707	0.1707	0.1698	0.1698	0.124	0.1699	0.1691	0.1687	0.1675	0.1713	0.1722	0.1706	0.1721	0.1679	0.1696	0.1702	0.1702	0.1681	0.1723	0.166	0.1687	0.1688	0.1697	0.1702	0.1685	0.1694	0.1712	0.171	0.1681	0.1681	0.1711	0.1731	0.173	0.1739
P_veronii_R4	0.1693	0.1696	0.1692	0.1722	0.1683	0.1695	0.1707	0.1693	0.1719	0.1719	0.1716	0.1712	0.1706	0.1694	0.1719	0.1708	0.1707	0.1698	0.17	0.1239	0.1706	0.1693	0.1691	0.1702	0.1717	0.1717	0.1722	0.1724	0.1694	0.1707	0.1701	0.1707	0.1684	0.1729	0.1697	0.1689	0.1689	0.1696	0.1702	0.1689	0.1696	0.1707	0.1707	0.1689	0.1686	0.1714	0.1735	0.1738	0.1744
P_extremaustralis_14-3	0.1711	0.1718	0.1715	0.1728	0.1714	0.1718	0.1716	0.1705	0.1714	0.1714	0.1717	0.1713	0.1701	0.1703	0.173	0.172	0.172	0.1716	0.1708	0.1239	0.1716	0.1706	0.1702	0.1688	0.1734	0.1741	0.1733	0.1736	0.1716	0.1725	0.1709	0.1719	0.1716	0.1736	0.1712	0.171	0.1711	0.1714	0.1703	0.1701	0.1708	0.1719	0.1701	0.1689	0.1682	0.1713	0.1741	0.1746	0.1767
P_fluorescens_ICMP_11288	0.1732	0.1741	0.1741	0.1749	0.171	0.1743	0.1737	0.1733	0.1734	0.1734	0.1733	0.1731	0.1723	0.1725	0.1742	0.1736	0.1724	0.1733	0.1724	0.1289	0.1727	0.1724	0.1726	0.1728	0.1739	0.1743	0.175	0.1743	0.1734	0.1757	0.1748	0.1734	0.1736	0.176	0.174	0.175	0.175	0.1736	0.173	0.1738	0.174	0.1755	0.1751	0.1724	0.1725	0.1725	0.1768	0.1772	0.1791
P_sp_Leaf15	0.1732	0.1741	0.174	0.1748	0.1712	0.1744	0.1736	0.1742	0.1742	0.1742	0.1735	0.1734	0.1726	0.1728	0.1732	0.1738	0.1729	0.174	0.1722	0.129	0.1733	0.1722	0.1716	0.1724	0.1742	0.1752	0.175	0.1745	0.1732	0.1751	0.1742	0.1729	0.1734	0.1765	0.1732	0.1745	0.1746	0.1736	0.1732	0.173	0.174	0.175	0.1752	0.1719	0.1735	0.1729	0.1771	0.1772	0.1787
P_fluorescens_NZ007	0.1718	0.1727	0.1721	0.172	0.169	0.1718	0.1712	0.1719	0.1716	0.1717	0.1714	0.1717	0.1713	0.1713	0.1726	0.172	0.172	0.1717	0.1713	0.129	0.172	0.1708	0.1711	0.1722	0.1721	0.1728	0.1719	0.1718	0.1723	0.1743	0.1729	0.1728	0.1721	0.1736	0.1713	0.1727	0.1729	0.1725	0.1725	0.1721	0.1725	0.1734	0.1731	0.1697	0.1712	0.1725	0.175	0.1751	0.1774
P_marginalis_ICMP_9505	0.1745	0.175	0.1752	0.1769	0.1729	0.1747	0.1747	0.175	0.175	0.175	0.1758	0.1756	0.1751	0.1763	0.1768	0.1757	0.1766	0.1754	0.1751	0.1364	0.1751	0.1744	0.1742	0.1741	0.1758	0.1762	0.1772	0.1766	0.1767	0.1776	0.1765	0.1756	0.1741	0.1785	0.1772	0.1769	0.177	0.1769	0.1769	0.175	0.1762	0.1764	0.1773	0.1743	0.1754	0.1758	0.1787	0.179	0.1808
P_tolaasii_6264	0.1722	0.172	0.1718	0.1735	0.1717	0.1715	0.1728	0.1722	0.1715	0.1715	0.1708	0.1715	0.1711	0.1697	0.1727	0.1729	0.1733	0.1726	0.1719	0.1303	0.173	0.1712	0.1713	0.1715	0.1724	0.1731	0.1728	0.1736	0.1708	0.1724	0.1717	0.1718	0.1718	0.1735	0.1715	0.1725	0.1726	0.1715	0.1718	0.172	0.1721	0.1732	0.173	0.1707	0.1715	0.1716	0.1755	0.1762	0.1763
P_tolaasii_PMS117	0.1737	0.1738	0.1739	0.1747	0.1732	0.1728	0.1746	0.1737	0.1723	0.1723	0.1721	0.1726	0.1724	0.1713	0.1748	0.1747	0.1746	0.1734	0.1733	0.1315	0.1738	0.1728	0.1723	0.1729	0.1737	0.1747	0.1745	0.1755	0.1707	0.1745	0.1736	0.173	0.1734	0.1756	0.1735	0.174	0.1741	0.1732	0.1736	0.1735	0.1744	0.1749	0.1746	0.1724	0.1737	0.1739	0.1774	0.178	0.179
P_sp_ICMP_19500	0.1744	0.1748	0.1748	0.1765	0.1746	0.1755	0.1747	0.1744	0.1749	0.1749	0.1733	0.1738	0.1741	0.1729	0.1752	0.1752	0.1761	0.1749	0.1751	0.1322	0.1741	0.1743	0.1741	0.1729	0.1752	0.1757	0.1782	0.1773	0.1715	0.1753	0.1748	0.1742	0.1744	0.1765	0.1742	0.1752	0.1753	0.1736	0.175	0.1745	0.1751	0.1758	0.1764	0.1736	0.1742	0.1736	0.1791	0.1791	0.1787
P_fluorescens_A506	0.1732	0.1744	0.1746	0.1759	0.1731	0.1749	0.174	0.1739	0.1748	0.1749	0.1734	0.174	0.1744	0.1725	0.1747	0.175	0.1758	0.1746	0.174	0.1319	0.1738	0.1734	0.1733	0.1734	0.174	0.1756	0.1775	0.1763	0.1729	0.1753	0.1738	0.1733	0.1738	0.176	0.1734	0.1749	0.1751	0.1734	0.1745	0.1742	0.1749	0.1757	0.1759	0.1719	0.1734	0.1727	0.1782	0.1786	0.1786
P_sp_WCS374	0.1736	0.1748	0.1748	0.1767	0.1745	0.1749	0.1739	0.1741	0.175	0.175	0.1738	0.1744	0.1744	0.1725	0.1748	0.1747	0.176	0.1744	0.1738	0.1317	0.1739	0.1735	0.1739	0.173	0.1744	0.1761	0.1774	0.1761	0.1736	0.1756	0.1735	0.174	0.1737	0.176	0.1729	0.1748	0.175	0.1732	0.1744	0.1742	0.1741	0.176	0.1756	0.1717	0.173	0.173	0.1783	0.1785	0.1786
P_sp_CFT9	0.1745	0.1743	0.175	0.1748	0.1743	0.1751	0.1741	0.1741	0.1753	0.1754	0.1736	0.174	0.174	0.173	0.175	0.1741	0.1753	0.1747	0.1749	0.1325	0.1738	0.1736	0.1741	0.1736	0.1756	0.1761	0.1782	0.177	0.1735	0.1747	0.1744	0.1734	0.1742	0.1752	0.1735	0.1753	0.1753	0.1738	0.1749	0.174	0.1754	0.1757	0.1762	0.1735	0.1734	0.1726	0.1788	0.1787	0.1792
P_sp_CF150	0.174	0.1745	0.1744	0.175	0.1743	0.174	0.1742	0.1733	0.1746	0.1746	0.1728	0.1731	0.1738	0.1729	0.1751	0.175	0.1762	0.175	0.1744	0.1317	0.1731	0.1737	0.1738	0.1726	0.1754	0.1759	0.176	0.1771	0.172	0.174	0.1746	0.1734	0.1739	0.1763	0.1665	0.1749	0.175	0.1731	0.1749	0.1747	0.1751	0.1759	0.1758	0.1729	0.1732	0.1731	0.1792	0.1791	0.1788
P_fluorescens_FH5	0.1741	0.1748	0.1746	0.1762	0.1745	0.1739	0.1746	0.1747	0.1751	0.1751	0.1736	0.1739	0.1742	0.1736	0.1755	0.1751	0.1757	0.1749	0.1747	0.1317	0.1739	0.1743	0.1743	0.171	0.1754	0.1762	0.1781	0.1771	0.1735	0.1762	0.1749	0.1735	0.1745	0.1762	0.1739	0.1749	0.175	0.1738	0.175	0.175	0.1752	0.1771	0.1763	0.1731	0.1736	0.1737	0.1778	0.178	0.179
P_sp_NBRC_111138	0.1738	0.1739	0.174	0.1753	0.174	0.1748	0.1737	0.1742	0.1732	0.1732	0.1732	0.1729	0.1717	0.1724	0.1736	0.1743	0.1743	0.1741	0.1733	0.1313	0.1736	0.174	0.1736	0.1731	0.175	0.1752	0.1756	0.1739	0.1729	0.1745	0.1734	0.1728	0.1735	0.1747	0.1739	0.1738	0.1739	0.1731	0.174	0.1735	0.1745	0.1751	0.1743	0.1727	0.1731	0.1718	0.178	0.1779	0.1786
P_sp_DSM_28142	0.1742	0.1742	0.1746	0.1758	0.174	0.1748	0.1741	0.174	0.1738	0.1738	0.1744	0.1742	0.1727	0.1729	0.1741	0.1747	0.175	0.1741	0.1732	0.1322	0.1672	0.1737	0.1735	0.172	0.1749	0.1752	0.1762	0.1752	0.1729	0.175	0.1733	0.1733	0.1732	0.1753	0.1738	0.1737	0.1738	0.1733	0.1747	0.1734	0.1738	0.175	0.1746	0.1729	0.1731	0.1727	0.1787	0.1788	0.1799
P_sp_NBRC_111137	0.1734	0.1741	0.1735	0.1752	0.174	0.1733	0.1732	0.1736	0.1736	0.1736	0.173	0.173	0.1725	0.1727	0.174	0.1743	0.1753	0.1741	0.1735	0.1325	0.1726	0.1736	0.1735	0.1712	0.1746	0.1751	0.1765	0.175	0.173	0.1752	0.1732	0.1717	0.1731	0.1751	0.174	0.1742	0.1743	0.1736	0.1737	0.1734	0.1746	0.175	0.1752	0.173	0.1731	0.173	0.1784	0.1785	0.1794
P_fluorescens_AU6026	0.1745	0.1748	0.1744	0.1762	0.1745	0.1739	0.1739	0.1738	0.1746	0.1746	0.1744	0.1736	0.1734	0.1734	0.1747	0.1752	0.1758	0.1747	0.174	0.1326	0.1746	0.1741	0.1739	0.1729	0.1755	0.1757	0.1764	0.1754	0.1738	0.1754	0.1738	0.1722	0.1738	0.1755	0.1752	0.1742	0.1743	0.1732	0.1744	0.174	0.1743	0.1749	0.1756	0.1736	0.1732	0.1734	0.1792	0.1793	0.18
P_fluorescens_AU6308	0.1746	0.1749	0.1745	0.1762	0.1743	0.1739	0.1739	0.1738	0.1748	0.1748	0.1747	0.1738	0.1736	0.1734	0.1744	0.175	0.1757	0.1745	0.1741	0.1326	0.1748	0.1741	0.174	0.173	0.1752	0.1755	0.1764	0.1753	0.1738	0.1755	0.1736	0.1722	0.1737	0.1755	0.1752	0.1743	0.1744	0.1732	0.1741	0.1738	0.1741	0.1747	0.1754	0.1735	0.1731	0.1734	0.1793	0.1794	0.1799
P_fluorescens_Ps_22	0.1678	0.1683	0.1684	0.1701	0.1668	0.1676	0.1679	0.1669	0.1682	0.1682	0.1682	0.1683	0.1673	0.1672	0.1684	0.1676	0.1683	0.1679	0.1669	0.1659	0.1655	0.1663	0.166	0.166	0.167	0.1677	0.1696	0.1684	0.1648	0.1687	0.1675	0.1659	0.1657	0.1687	0.1674	0.167	0.1671	0.1667	0.1681	0.167	0.1667	0.1676	0.1676	0.1648	0.1652	0.1664	0.1717	0.172	0.1729
P_fluorescens_PA4C2	0.1714	0.1723	0.1724	0.1749	0.1718	0.1732	0.1718	0.1725	0.1724	0.1725	0.1712	0.1715	0.1713	0.1707	0.1724	0.1731	0.1737	0.1722	0.1722	0.1305	0.1717	0.1724	0.173	0.1718	0.1731	0.1745	0.1742	0.1742	0.1736	0.1751	0.1735	0.1713	0.1729	0.1747	0.1717	0.1721	0.1723	0.1714	0.1726	0.1721	0.1726	0.1739	0.1739	0.1704	0.171	0.171	0.1777	0.178	0.178
P_fluorescens_AU14440	0.1728	0.1729	0.1721	0.1754	0.1729	0.1728	0.1724	0.1731	0.1723	0.1723	0.1719	0.1719	0.1716	0.1708	0.1733	0.1739	0.1743	0.1732	0.1737	0.1304	0.1739	0.1738	0.1742	0.1719	0.1751	0.175	0.1752	0.1754	0.174	0.1752	0.1738	0.1715	0.1723	0.1755	0.1738	0.1725	0.1725	0.1727	0.1731	0.1732	0.1733	0.1743	0.175	0.1721	0.1718	0.1721	0.1778	0.1778	0.1793
P_sp_Eur1_9.41	0.1712	0.1724	0.1724	0.1744	0.1729	0.1732	0.1716	0.1723	0.1722	0.1724	0.1718	0.172	0.1714	0.1707	0.172	0.1723	0.1722	0.1716	0.1714	0.171	0.1722	0.1717	0.1718	0.1706	0.172	0.1738	0.1756	0.1734	0.1719	0.1735	0.1714	0.1715	0.1715	0.1735	0.1713	0.1718	0.172	0.1715	0.1728	0.172	0.172	0.1722	0.1735	0.1696	0.1708	0.1698	0.1764	0.1766	0.1778
P_sp_Root9	0.1724	0.1726	0.1725	0.1729	0.172	0.1725	0.1715	0.172	0.1714	0.1715	0.1711	0.1716	0.1713	0.1712	0.1729	0.1724	0.1736	0.172	0.1729	0.1302	0.1732	0.1724	0.1726	0.1709	0.1731	0.1736	0.1761	0.1743	0.1727	0.1751	0.1731	0.1726	0.1726	0.1757	0.1722	0.1733	0.1734	0.1717	0.1726	0.1724	0.172	0.1729	0.1741	0.1717	0.1717	0.1729	0.1775	0.1777	0.1783
P_fluorescens_SS101	0.1722	0.1725	0.1731	0.1749	0.172	0.1733	0.1729	0.1731	0.1729	0.173	0.172	0.1726	0.172	0.1722	0.173	0.1731	0.1734	0.1724	0.1722	0.1303	0.1728	0.1729	0.1728	0.1715	0.1731	0.1753	0.1754	0.1744	0.1723	0.1739	0.1734	0.1723	0.1713	0.1755	0.1716	0.1729	0.1731	0.1729	0.1728	0.1719	0.1735	0.1743	0.1742	0.1711	0.1723	0.1713	0.1781	0.1786	0.1785
P_fluorescens_AU14917	0.1729	0.173	0.1733	0.1752	0.1723	0.1739	0.1731	0.1736	0.1729	0.1729	0.1716	0.1723	0.1719	0.1724	0.1741	0.1738	0.1746	0.1734	0.1738	0.1308	0.1747	0.1738	0.1729	0.1725	0.1749	0.1758	0.1763	0.1756	0.1735	0.1753	0.1744	0.1728	0.172	0.1755	0.1744	0.1732	0.1733	0.1731	0.1736	0.1728	0.1739	0.1747	0.1755	0.173	0.1732	0.1728	0.179	0.1794	0.1797
P_sp_DSM_29167	0.1733	0.1732	0.1731	0.1761	0.1725	0.1739	0.1729	0.1735	0.1731	0.1731	0.1725	0.173	0.1717	0.1725	0.1739	0.1743	0.1747	0.1737	0.1739	0.1307	0.1734	0.1735	0.1731	0.173	0.1746	0.1758	0.1759	0.1748	0.1735	0.1753	0.1738	0.1728	0.1713	0.1758	0.1735	0.1729	0.173	0.1727	0.174	0.1721	0.1736	0.1748	0.1746	0.1711	0.1727	0.1721	0.1785	0.1788	0.1791
P_synxantha_BG33R	0.1724	0.1741	0.1732	0.1754	0.173	0.1736	0.1745	0.173	0.1747	0.1748	0.1736	0.1741	0.1739	0.1735	0.1748	0.1755	0.175	0.1743	0.1742	0.1322	0.1731	0.173	0.1725	0.1728	0.1751	0.1768	0.176	0.1754	0.1731	0.175	0.1751	0.1745	0.1737	0.1749	0.1727	0.175	0.1753	0.1742	0.1758	0.1734	0.1742	0.1753	0.1739	0.172	0.1724	0.1739	0.1795	0.1799	0.1801
P_sp_BRG-100	0.1747	0.1756	0.1754	0.1768	0.1746	0.1756	0.1762	0.1755	0.1747	0.1747	0.1744	0.1747	0.1744	0.1737	0.1759	0.1758	0.1762	0.1762	0.1755	0.1747	0.1753	0.1743	0.1739	0.1742	0.1774	0.1779	0.1778	0.1777	0.1748	0.1767	0.177	0.1763	0.1749	0.1768	0.1753	0.1756	0.1757	0.1755	0.1759	0.1745	0.1754	0.1762	0.176	0.1745	0.1738	0.1738	0.1799	0.1801	0.1815
P_sp_DSM_29164	0.1742	0.1743	0.175	0.1762	0.1742	0.1753	0.1751	0.1754	0.1745	0.1745	0.1739	0.1739	0.1736	0.1733	0.1739	0.1745	0.1757	0.1755	0.1738	0.1325	0.1746	0.1744	0.1747	0.174	0.1752	0.1763	0.1752	0.1748	0.1737	0.1751	0.1747	0.1747	0.1737	0.1769	0.1743	0.1747	0.1748	0.1745	0.1758	0.1746	0.1749	0.1757	0.1762	0.1734	0.1729	0.1745	0.1792	0.179	0.1798
P_libanensis_RIT-PI-g	0.174	0.1741	0.1739	0.1761	0.1731	0.175	0.1745	0.1738	0.1742	0.1743	0.1737	0.1741	0.1726	0.1731	0.1754	0.1757	0.1765	0.1756	0.1746	0.1317	0.1748	0.1733	0.1727	0.1763	0.1763	0.1765	0.1767	0.1767	0.1743	0.1757	0.1743	0.1744	0.1734	0.1773	0.1746	0.1745	0.1746	0.1751	0.174	0.1731	0.1752	0.1744	0.1762	0.1728	0.173	0.1735	0.1804	0.1803	0.1806
P_fluorescens_LBUM223	0.1728	0.1737	0.1735	0.1758	0.1719	0.1744	0.1749	0.1734	0.1749	0.175	0.174	0.1741	0.1731	0.1728	0.1753	0.1752	0.1758	0.1749	0.174	0.1317	0.1735	0.1732	0.1718	0.1757	0.1747	0.1762	0.176	0.1763	0.1745	0.176	0.1735	0.1733	0.173	0.1765	0.1734	0.1738	0.174	0.1744	0.1734	0.173	0.1743	0.1742	0.1752	0.1721	0.1728	0.1733	0.1797	0.1798	0.18
P_sp_Root569	0.1744	0.1744	0.1743	0.1764	0.1731	0.1755	0.175	0.1736	0.1745	0.1745	0.1738	0.1741	0.1731	0.1732	0.1766	0.1759	0.1761	0.1758	0.1749	0.132	0.1751	0.1735	0.1728	0.1754	0.1766	0.1768	0.1765	0.1764	0.1752	0.1763	0.1744	0.1743	0.174	0.177	0.1745	0.1744	0.1744	0.1755	0.1741	0.1734	0.1749	0.1742	0.1758	0.1732	0.1726	0.1745	0.1798	0.1801	0.1801
P_synxantha_DSM_18928	0.1734	0.1738	0.1738	0.1758	0.1737	0.1739	0.1742	0.1736	0.1739	0.1739	0.1734	0.1737	0.1727	0.1736	0.1753	0.1755	0.1758	0.1746	0.1747	0.1316	0.1753	0.1737	0.1733	0.174	0.1765	0.1771	0.1776	0.1774	0.1752	0.1764	0.175	0.174	0.1741	0.1772	0.1757	0.1754	0.1755	0.1749	0.1752	0.1742	0.1757	0.1758	0.1758	0.1736	0.1734	0.1742	0.1795	0.1797	0.1806
P_libanensis_DSM_17149	0.1736	0.1739	0.174	0.1758	0.1725	0.1744	0.1749	0.1737	0.1736	0.1736	0.1749	0.1754	0.1733	0.1742	0.1758	0.1749	0.1761	0.1747	0.1737	0.1314	0.1741	0.1724	0.1727	0.1742	0.1763	0.1769	0.1771	0.1766	0.174	0.1749	0.1748	0.1755	0.1734	0.1765	0.1739	0.1746	0.1746	0.1752	0.1749	0.1732	0.1746	0.1759	0.1763	0.1733	0.1733	0.1741	0.1804	0.1805	0.1798
P_fluorescens_2-79	0.1739	0.1733	0.1736	0.1761	0.1738	0.1749	0.1744	0.1735	0.1736	0.1736	0.174	0.1733	0.1728	0.172	0.1754	0.1762	0.1766	0.176	0.1756	0.1323	0.1758	0.1734	0.1728	0.1758	0.1763	0.1756	0.1771	0.1764	0.1749	0.1757	0.1755	0.1751	0.1745	0.1767	0.1761	0.1751	0.1751	0.1753	0.1745	0.1744	0.176	0.175	0.1757	0.1745	0.1739	0.1742	0.1809	0.181	0.1808
P_fluorescens_AU14705	0.1739	0.1741	0.1741	0.1756	0.174	0.1744	0.1746	0.1735	0.1753	0.1753	0.1745	0.1747	0.1746	0.1727	0.1752	0.1746	0.1755	0.173	0.1735	0.1288	0.1748	0.1728	0.1721	0.1745	0.1754	0.1764	0.176	0.1771	0.1742	0.1752	0.1754	0.175	0.1738	0.1756	0.176	0.1746	0.1747	0.1746	0.1748	0.1729	0.1739	0.1759	0.176	0.1735	0.1729	0.1729	0.1803	0.1806	0.1804
P_orientalis_DSM_17489	0.1731	0.1736	0.1732	0.1737	0.172	0.1728	0.1726	0.1729	0.1724	0.1724	0.1728	0.1724	0.1716	0.1713	0.1734	0.1736	0.1747	0.173	0.1728	0.1311	0.1732	0.1722	0.172	0.1718	0.1737	0.1746	0.1751	0.1739	0.1717	0.1731	0.173	0.1732	0.172	0.1724	0.1729	0.1724	0.1726	0.1731	0.1735	0.1721	0.1731	0.1742	0.1754	0.1715	0.1718	0.1711	0.1774	0.1776	0.178
P_poae_RE*1-1-14	0.1732	0.1738	0.1744	0.1736	0.1716	0.1723	0.1725	0.1741	0.1744	0.1745	0.1735	0.1738	0.1743	0.1727	0.1731	0.1718	0.1741	0.1718	0.1717	0.1328	0.1718	0.1717	0.1713	0.1719	0.174	0.1752	0.1752	0.1744	0.1733	0.1741	0.1726	0.1731	0.1713	0.1743	0.172	0.172	0.1723	0.1721	0.172	0.1697	0.1726	0.1728	0.1724	0.1695	0.1706	0.1714	0.1779	0.178	0.1777
P_fluorescens_BRIP34879	0.1739	0.1743	0.174	0.1739	0.1719	0.1721	0.1729	0.174	0.1748	0.1748	0.174	0.1738	0.1736	0.1727	0.173	0.1722	0.1742	0.1721	0.1725	0.1324	0.1733	0.1717	0.1716	0.1726	0.1744	0.1755	0.1753	0.1744	0.1734	0.1744	0.1741	0.1724	0.1721	0.175	0.1728	0.1726	0.1727	0.1726	0.1728	0.1699	0.1728	0.1729	0.1727	0.1704	0.1706	0.172	0.1774	0.1777	0.1781
P_poae_DSM_14936	0.175	0.1747	0.1751	0.1742	0.1722	0.1727	0.1731	0.1745	0.1747	0.1748	0.174	0.1739	0.1738	0.1732	0.1737	0.1731	0.1749	0.173	0.1729	0.1332	0.1736	0.1715	0.1715	0.1726	0.1745	0.1756	0.1761	0.1751	0.1736	0.1744	0.1742	0.1735	0.1728	0.1763	0.1728	0.1727	0.1728	0.1731	0.1734	0.1709	0.1734	0.1731	0.1736	0.1711	0.1716	0.1724	0.178	0.1782	0.1788
P_sp_ABAC21	0.1668	0.1668	0.1672	0.166	0.1643	0.1653	0.1657	0.1671	0.1665	0.1664	0.1663	0.1662	0.1661	0.1651	0.1653	0.1648	0.1665	0.165	0.1655	0.163	0.1653	0.1635	0.1641	0.1644	0.1656	0.1669	0.1666	0.1662	0.1655	0.1662	0.1656	0.1657	0.1644	0.1661	0.1646	0.165	0.1651	0.1645	0.1649	0.1627	0.1648	0.1638	0.1646	0.1626	0.1627	0.1633	0.1696	0.17	0.1702
P_trivialis_DSM_14937	0.1725	0.1735	0.1737	0.1739	0.1711	0.1728	0.172	0.1733	0.1727	0.1728	0.1723	0.1723	0.1733	0.1717	0.172	0.1707	0.1728	0.171	0.1707	0.1308	0.1718	0.1697	0.1703	0.1709	0.1741	0.1749	0.1752	0.1733	0.1723	0.1732	0.1716	0.1729	0.1731	0.1739	0.1725	0.172	0.1721	0.173	0.1721	0.1709	0.1732	0.1731	0.1725	0.1692	0.1706	0.1727	0.1769	0.1765	0.1769
P_fluorescens_AU12271	0.1742	0.1747	0.1753	0.1752	0.1742	0.1738	0.1733	0.1741	0.1753	0.1754	0.1755	0.1755	0.1746	0.1745	0.1784	0.1754	0.1777	0.1748	0.1749	0.1337	0.176	0.1742	0.1744	0.1747	0.1779	0.1789	0.1777	0.1783	0.176	0.177	0.1763	0.1765	0.1739	0.1761	0.1761	0.1755	0.1755	0.1756	0.1752	0.1727	0.1752	0.1752	0.1758	0.1736	0.174	0.1729	0.1797	0.1796	0.1793
P_sp_ARP3	0.1743	0.1743	0.1748	0.1755	0.1742	0.1736	0.1735	0.174	0.1752	0.1752	0.1755	0.1753	0.1743	0.1746	0.1779	0.1752	0.1774	0.1748	0.1756	0.1735	0.1754	0.1737	0.1743	0.1752	0.1775	0.1788	0.1764	0.1781	0.1712	0.175	0.1761	0.1761	0.1734	0.1759	0.1728	0.175	0.1751	0.1748	0.1752	0.1728	0.1751	0.1753	0.1757	0.1734	0.1739	0.1731	0.1791	0.1791	0.1789
P_fluorescens_AU11518	0.1744	0.174	0.1743	0.1751	0.1737	0.1728	0.1733	0.1727	0.1753	0.1753	0.1759	0.176	0.1747	0.1742	0.1776	0.1751	0.1775	0.1745	0.1749	0.1333	0.1744	0.174	0.1743	0.1759	0.1778	0.1785	0.1762	0.1778	0.1734	0.1742	0.1752	0.1754	0.174	0.1757	0.1724	0.1749	0.1749	0.1748	0.1746	0.1726	0.1744	0.1751	0.1751	0.1727	0.1738	0.1726	0.1796	0.1794	0.1791
P_rhodesiae_FF9	0.174	0.1743	0.1746	0.1755	0.174	0.1746	0.1736	0.1742	0.1751	0.1751	0.1754	0.176	0.1746	0.175	0.1782	0.1759	0.1776	0.1749	0.1755	0.1743	0.1758	0.1742	0.1739	0.1752	0.1779	0.1791	0.1781	0.1782	0.176	0.1771	0.1762	0.1769	0.1738	0.1767	0.1756	0.1741	0.1742	0.1746	0.1744	0.1731	0.1749	0.175	0.1754	0.1737	0.1735	0.1733	0.1795	0.1794	0.1792
P_fluorescens_AU2989	0.1751	0.1749	0.176	0.1751	0.1746	0.1749	0.1744	0.1746	0.1759	0.1759	0.1761	0.1764	0.1752	0.1752	0.1781	0.1762	0.1772	0.1754	0.176	0.1342	0.1749	0.1736	0.1744	0.1747	0.1779	0.1784	0.1778	0.178	0.1757	0.1778	0.176	0.1773	0.1747	0.176	0.1752	0.1763	0.1763	0.176	0.1755	0.1741	0.1752	0.176	0.1762	0.1749	0.1742	0.1729	0.1797	0.1797	0.1798
P_fluorescens_BBc6R8	0.1676	0.1678	0.1677	0.1703	0.1677	0.1691	0.1688	0.168	0.1677	0.1677	0.1677	0.1677	0.1665	0.1658	0.1695	0.1687	0.1679	0.1682	0.1688	0.1431	0.1687	0.168	0.1688	0.168	0.1704	0.1711	0.1706	0.1706	0.1684	0.1699	0.17	0.1689	0.1685	0.1715	0.1698	0.1691	0.1692	0.1694	0.1696	0.1683	0.168	0.1702	0.1696	0.1675	0.1684	0.1682	0.1749	0.1753	0.1759
P_sp_Ag1	0.1678	0.1681	0.1681	0.1704	0.1678	0.1693	0.1696	0.1667	0.1679	0.1679	0.1677	0.1682	0.1665	0.1656	0.1697	0.1694	0.1693	0.1686	0.1685	0.1673	0.1692	0.1679	0.1682	0.1675	0.1712	0.1719	0.1705	0.1706	0.1676	0.1695	0.1693	0.1694	0.1691	0.1724	0.1697	0.1694	0.1695	0.1702	0.1698	0.169	0.1681	0.1708	0.17	0.1685	0.1691	0.1682	0.1752	0.1755	0.1763
P_sp_PAMC_26793	0.1689	0.1685	0.1691	0.17	0.1682	0.1706	0.1689	0.1692	0.1683	0.1683	0.1685	0.1688	0.1671	0.1669	0.169	0.1686	0.169	0.1673	0.1691	0.1437	0.1694	0.1682	0.1685	0.1689	0.1706	0.1711	0.1708	0.1718	0.1705	0.1718	0.171	0.1708	0.1685	0.1735	0.1716	0.1706	0.1706	0.1712	0.1709	0.1702	0.17	0.1716	0.1712	0.1692	0.1689	0.1687	0.1754	0.1757	0.1766
P_sp_PAMC_25886	0.1673	0.1676	0.1679	0.1687	0.1671	0.1677	0.1677	0.1669	0.1686	0.1686	0.1688	0.1691	0.1677	0.1677	0.169	0.1677	0.1681	0.167	0.1669	0.142	0.1666	0.1668	0.167	0.167	0.1689	0.1698	0.1707	0.1705	0.1691	0.1708	0.1689	0.1697	0.1676	0.1711	0.1686	0.1695	0.1697	0.1702	0.1693	0.168	0.1676	0.1694	0.169	0.1674	0.1684	0.1687	0.1756	0.1758	0.1753
P_sp_FH4	0.171	0.1716	0.1721	0.1728	0.171	0.1713	0.1714	0.1707	0.1718	0.1718	0.1713	0.1712	0.1716	0.1708	0.1732	0.172	0.1716	0.171	0.1712	0.1492	0.1711	0.1721	0.1719	0.1679	0.1733	0.1745	0.1733	0.1744	0.171	0.1724	0.1722	0.171	0.1716	0.173	0.1724	0.1719	0.172	0.1719	0.1709	0.1703	0.1716	0.1714	0.173	0.1695	0.1705	0.1709	0.1775	0.1776	0.1771
P_fluorescens_ATCC_17400	0.1723	0.1716	0.1718	0.1732	0.1715	0.1715	0.1716	0.1698	0.1716	0.1716	0.1717	0.1718	0.1719	0.1705	0.1735	0.1725	0.1731	0.171	0.1722	0.1501	0.1721	0.1713	0.171	0.1709	0.1732	0.1742	0.1738	0.1736	0.1701	0.1734	0.1722	0.171	0.1726	0.1739	0.1722	0.1722	0.1722	0.171	0.1717	0.1715	0.1717	0.1734	0.1722	0.1707	0.1707	0.1699	0.1763	0.1773	0.1777
P_fluorescens_ATCC_948	0.1674	0.1667	0.1667	0.1681	0.1671	0.1667	0.1682	0.1663	0.1671	0.1671	0.1677	0.1676	0.1672	0.1682	0.1695	0.1684	0.1686	0.1667	0.1685	0.1466	0.1688	0.1682	0.168	0.166	0.1702	0.1704	0.1695	0.1699	0.1666	0.1684	0.1681	0.1674	0.1674	0.1702	0.1617	0.1682	0.1682	0.1678	0.1683	0.1669	0.1691	0.1686	0.1696	0.167	0.1661	0.1682	0.1735	0.174	0.1741
P_fluorescens_GcM5-1A	0.1704	0.1703	0.1705	0.1735	0.1715	0.172	0.1723	0.172	0.1708	0.1708	0.1717	0.1716	0.1708	0.1713	0.1732	0.1724	0.1726	0.171	0.1717	0.1488	0.1708	0.1718	0.1719	0.1711	0.173	0.1739	0.1745	0.1727	0.1714	0.1733	0.1707	0.1711	0.1711	0.1743	0.1719	0.171	0.1711	0.1721	0.1709	0.1702	0.1721	0.1722	0.1726	0.1696	0.1705	0.1715	0.1769	0.1773	0.1781
P_sp_UK4	0.1621	0.162	0.1626	0.1632	0.1615	0.1631	0.1621	0.1627	0.1629	0.163	0.1637	0.1634	0.1632	0.1627	0.1626	0.1616	0.1637	0.1616	0.1614	0.1422	0.1616	0.162	0.1628	0.1578	0.1627	0.1635	0.1649	0.1639	0.1631	0.164	0.1633	0.1642	0.1634	0.1643	0.1633	0.1624	0.1625	0.1632	0.1627	0.1618	0.1636	0.1634	0.1641	0.161	0.1609	0.1625	0.1672	0.167	0.1671
P_fluorescens_AU11136	0.1866	0.1864	0.1875	0.1869	0.1864	0.1861	0.1869	0.1856	0.1897	0.1898	0.1881	0.1883	0.1885	0.1898	0.191	0.1888	0.1897	0.1871	0.1868	0.1861	0.1886	0.1852	0.1851	0.1875	0.189	0.1894	0.19	0.1904	0.1903	0.1916	0.1909	0.1908	0.1872	0.1904	0.1897	0.1875	0.1876	0.1889	0.1882	0.1849	0.1866	0.1883	0.1897	0.1841	0.1858	0.1866	0.1905	0.1909	0.1882
P_fluorescens_AU11122	0.1869	0.1865	0.1876	0.187	0.1865	0.1862	0.187	0.1857	0.1898	0.1898	0.1882	0.1883	0.1885	0.1898	0.1911	0.1889	0.1899	0.1872	0.187	0.1862	0.1888	0.1853	0.1851	0.1877	0.1893	0.1897	0.1901	0.1905	0.1904	0.1917	0.191	0.191	0.1874	0.1907	0.1901	0.1878	0.1879	0.1892	0.1883	0.185	0.1868	0.1884	0.1898	0.1844	0.186	0.1869	0.1905	0.1909	0.1882
P_lundensis_DSM_6252	0.1857	0.1854	0.1864	0.1857	0.1866	0.1851	0.1855	0.1849	0.1898	0.1899	0.1883	0.1889	0.1881	0.1897	0.1903	0.1868	0.1884	0.1865	0.1858	0.1856	0.1863	0.185	0.1856	0.1859	0.189	0.1901	0.1905	0.1895	0.1896	0.1892	0.1921	0.1904	0.186	0.189	0.1886	0.1879	0.1881	0.1888	0.1874	0.1846	0.1857	0.1878	0.1894	0.1826	0.1854	0.1862	0.1891	0.1896	0.1884
P_sp_TAD18	0.1864	0.1869	0.1872	0.189	0.1867	0.1881	0.1865	0.1859	0.1915	0.1915	0.1901	0.1905	0.19	0.1906	0.1907	0.1876	0.1892	0.1874	0.1877	0.1867	0.1896	0.1849	0.1857	0.1872	0.1902	0.191	0.1916	0.1901	0.1903	0.1924	0.1909	0.1926	0.1883	0.1912	0.1895	0.1915	0.1917	0.1901	0.189	0.1868	0.1892	0.19	0.1899	0.1859	0.1884	0.1892	0.1909	0.1914	0.1919
P_sp_DSM_28140	0.1863	0.1865	0.187	0.1889	0.187	0.1885	0.1873	0.187	0.1916	0.1916	0.1902	0.1901	0.1898	0.1901	0.1901	0.186	0.1905	0.1876	0.1872	0.1872	0.1885	0.1868	0.1859	0.1879	0.1897	0.1906	0.1905	0.1906	0.1904	0.1913	0.1901	0.1904	0.1898	0.1898	0.1888	0.1918	0.192	0.19	0.1886	0.187	0.1886	0.1897	0.1914	0.1865	0.1886	0.1887	0.1909	0.1914	0.1922
P_helleri_DSM_28141	0.1828	0.1831	0.1837	0.1847	0.1839	0.1839	0.1849	0.1838	0.1848	0.1848	0.1856	0.1865	0.1851	0.1865	0.1865	0.1849	0.1869	0.1849	0.1852	0.1841	0.1797	0.1826	0.1839	0.1838	0.1863	0.1874	0.1854	0.1861	0.1862	0.1881	0.1873	0.1868	0.1852	0.1877	0.1849	0.1867	0.1869	0.1862	0.185	0.1835	0.1851	0.1846	0.1854	0.1827	0.1836	0.1829	0.1869	0.1872	0.1855
P_syringae_CC1417	0.1956	0.1965	0.1974	0.1944	0.1929	0.1946	0.1942	0.1938	0.1972	0.1972	0.1971	0.1978	0.1969	0.1965	0.197	0.1948	0.1949	0.1953	0.1924	0.1928	0.1941	0.1933	0.1932	0.1939	0.1959	0.1971	0.1979	0.1969	0.1946	0.1956	0.1932	0.1939	0.1937	0.1951	0.1928	0.1949	0.195	0.1933	0.193	0.1918	0.1924	0.1928	0.1936	0.1897	0.1914	0.1913	0.1976	0.1974	0.1967
P_syringae_CC1524	0.1949	0.1959	0.1961	0.1948	0.1924	0.1941	0.1936	0.1935	0.1978	0.1978	0.1975	0.1977	0.1971	0.1966	0.1962	0.1943	0.1937	0.1953	0.1921	0.1919	0.1935	0.1929	0.1931	0.1918	0.1949	0.196	0.1969	0.1964	0.1948	0.1953	0.1927	0.1942	0.1935	0.1946	0.1927	0.1946	0.1947	0.193	0.1927	0.1909	0.1919	0.1925	0.1933	0.1894	0.1911	0.1912	0.1974	0.1973	0.1967
P_viridiflava_TA043	0.194	0.195	0.1951	0.1961	0.1936	0.1942	0.194	0.193	0.1966	0.1967	0.1947	0.1952	0.1954	0.1949	0.1975	0.1955	0.1958	0.1944	0.1934	0.192	0.193	0.1942	0.1936	0.1936	0.1939	0.1954	0.1977	0.1933	0.1942	0.1954	0.1933	0.1931	0.1944	0.1933	0.1945	0.1942	0.1942	0.1944	0.1936	0.1909	0.192	0.1934	0.1939	0.1901	0.1915	0.1929	0.1966	0.1968	0.1963
P_coronafaciens_pv._zizaniae_ICMP8921	0.1956	0.1967	0.1966	0.1976	0.1941	0.1956	0.1958	0.1936	0.1986	0.1987	0.1979	0.1987	0.1983	0.1979	0.1992	0.1979	0.1957	0.1949	0.1937	0.1961	0.1959	0.194	0.1949	0.1951	0.1968	0.1986	0.1975	0.1957	0.196	0.1964	0.1956	0.1951	0.1963	0.1949	0.1955	0.1967	0.1969	0.1972	0.1971	0.1924	0.1945	0.1961	0.196	0.1924	0.1921	0.1938	0.1982	0.1983	0.1985
P_syringae_CC1629	0.196	0.1969	0.197	0.1971	0.1935	0.1959	0.1956	0.1939	0.1984	0.1985	0.1976	0.1983	0.1987	0.1972	0.1984	0.1976	0.196	0.1955	0.1941	0.1948	0.195	0.1945	0.1947	0.194	0.1971	0.1983	0.197	0.1969	0.1963	0.1955	0.1956	0.1944	0.1968	0.1935	0.1954	0.1955	0.1957	0.1969	0.1963	0.1921	0.1943	0.1961	0.1962	0.1923	0.1921	0.1943	0.1966	0.197	0.1977
P_coronafaciens_pv._porri_LMG_28496	0.1963	0.1972	0.1967	0.197	0.1938	0.1962	0.1955	0.1944	0.198	0.1981	0.1967	0.1972	0.1973	0.1974	0.1982	0.1979	0.196	0.1955	0.1949	0.1941	0.1961	0.1939	0.1954	0.1943	0.196	0.1975	0.1974	0.1958	0.1949	0.1957	0.1953	0.194	0.1954	0.1933	0.1956	0.1962	0.1964	0.1971	0.1955	0.1927	0.1938	0.1954	0.1949	0.1927	0.1922	0.1944	0.1971	0.1976	0.1988
P_cannabina_ICMP2823	0.1934	0.1937	0.1939	0.1941	0.1923	0.1948	0.1943	0.1935	0.1965	0.1965	0.1961	0.1958	0.1963	0.1958	0.197	0.195	0.1952	0.194	0.1926	0.1916	0.1925	0.1914	0.1922	0.1922	0.1937	0.1952	0.193	0.1957	0.1919	0.1932	0.1939	0.1913	0.1939	0.1922	0.1912	0.1942	0.1944	0.1931	0.1922	0.1893	0.1917	0.1927	0.1932	0.1915	0.1915	0.1915	0.1954	0.1953	0.196
P_syringae_pv._alisalensis_ICMP15200	0.194	0.1942	0.1943	0.1946	0.1926	0.1945	0.1933	0.1945	0.1958	0.1958	0.1966	0.1959	0.1968	0.1951	0.1979	0.1945	0.195	0.1937	0.1921	0.1916	0.1922	0.1911	0.1919	0.1918	0.1936	0.1951	0.1947	0.1945	0.1936	0.1946	0.1934	0.1918	0.1932	0.1918	0.1927	0.195	0.1952	0.1929	0.1928	0.1898	0.1904	0.1912	0.1927	0.1897	0.1907	0.192	0.1952	0.1954	0.1959
P_syringae_pv._coriandricola_ICMP12471	0.194	0.195	0.1951	0.1947	0.1921	0.1953	0.1941	0.1949	0.1953	0.1953	0.1958	0.1957	0.1949	0.1947	0.1969	0.1934	0.1939	0.1933	0.1925	0.1921	0.1932	0.1921	0.1919	0.1931	0.1926	0.1933	0.1962	0.1957	0.1912	0.1929	0.1926	0.1924	0.1935	0.191	0.1909	0.1924	0.1926	0.192	0.1919	0.1904	0.1904	0.1934	0.1933	0.19	0.1913	0.1923	0.195	0.1949	0.1951
P_viridiflava_ICMP_13104	0.1903	0.1911	0.1916	0.191	0.1903	0.1917	0.1907	0.1908	0.194	0.194	0.1937	0.1934	0.1944	0.1936	0.1942	0.1931	0.1929	0.1908	0.19	0.1881	0.1915	0.1897	0.1906	0.1908	0.1916	0.193	0.1925	0.1926	0.1907	0.1913	0.1911	0.1913	0.192	0.1922	0.1906	0.192	0.1922	0.1912	0.1914	0.1875	0.1894	0.1905	0.1922	0.1863	0.188	0.189	0.1934	0.1934	0.1945
P_syringae_CC1583	0.1928	0.1936	0.1934	0.1936	0.1928	0.194	0.1931	0.1933	0.1952	0.1953	0.1949	0.1944	0.1959	0.1948	0.1959	0.1951	0.1945	0.1928	0.1916	0.1905	0.1936	0.1908	0.1921	0.1919	0.1933	0.1937	0.1947	0.1945	0.1927	0.1934	0.1933	0.1934	0.1943	0.1944	0.1923	0.1937	0.1938	0.193	0.1924	0.1891	0.1915	0.1919	0.193	0.1879	0.1902	0.191	0.1945	0.1947	0.1968
P_syringae_pv._actinidiae_KW41	0.1928	0.1944	0.1929	0.1931	0.19	0.1921	0.1931	0.1919	0.1953	0.1953	0.1958	0.1954	0.1948	0.1954	0.195	0.1936	0.1941	0.1912	0.1919	0.1917	0.1943	0.1927	0.1945	0.1918	0.192	0.1934	0.1936	0.1946	0.1927	0.1921	0.193	0.1911	0.1923	0.1918	0.1907	0.1928	0.1929	0.1937	0.1931	0.1898	0.1917	0.1905	0.1908	0.1872	0.1886	0.1901	0.1947	0.1952	0.1956
P_syringae_pv._actinidiae_ICMP_9617	0.1934	0.1952	0.1941	0.194	0.1911	0.1929	0.1939	0.1927	0.1967	0.1968	0.1973	0.1966	0.1965	0.1965	0.1961	0.1945	0.1951	0.1919	0.1926	0.193	0.195	0.1932	0.1951	0.1929	0.1933	0.195	0.1942	0.1951	0.1933	0.1929	0.1935	0.1917	0.1932	0.1931	0.192	0.194	0.1941	0.1947	0.194	0.1904	0.1926	0.1913	0.1918	0.1879	0.1895	0.1911	0.1959	0.196	0.1968
P_syringae_pv._actinidiae_NCPPB_3739	0.192	0.1936	0.193	0.192	0.1896	0.191	0.1923	0.1908	0.1941	0.1941	0.1945	0.194	0.1938	0.1939	0.1941	0.1932	0.1931	0.1908	0.1908	0.1911	0.1929	0.1915	0.1934	0.1917	0.1915	0.1931	0.1929	0.1936	0.1914	0.1915	0.1915	0.19	0.1916	0.1907	0.1899	0.1924	0.1925	0.1925	0.192	0.189	0.1902	0.1896	0.1896	0.1866	0.1876	0.1898	0.1934	0.1938	0.1949
P_syringae_pv._actinidiae_ICMP_18744	0.1941	0.1958	0.1945	0.1941	0.1904	0.1931	0.1935	0.1933	0.1965	0.1965	0.197	0.1966	0.1963	0.1963	0.196	0.1938	0.1953	0.1921	0.1929	0.193	0.1948	0.1927	0.1945	0.1936	0.1935	0.195	0.1943	0.1946	0.1926	0.1927	0.193	0.1919	0.193	0.193	0.1917	0.1935	0.1936	0.1941	0.1943	0.1907	0.1928	0.1918	0.1913	0.1881	0.1892	0.1909	0.1946	0.1948	0.1955
P_syringae_pv._actinidiae_TP6-1	0.194	0.1958	0.1944	0.194	0.1902	0.193	0.1934	0.193	0.1963	0.1963	0.1967	0.1964	0.1963	0.1963	0.1958	0.1936	0.1951	0.192	0.1928	0.1928	0.1949	0.193	0.1948	0.1932	0.1935	0.195	0.1942	0.1946	0.1925	0.1925	0.1931	0.1918	0.193	0.1928	0.1915	0.1933	0.1934	0.1939	0.1942	0.1906	0.1926	0.1917	0.1912	0.188	0.1891	0.1909	0.1946	0.1949	0.1954
P_syringae_pv._actinidiae_ICMP_19071	0.1929	0.1939	0.1937	0.1933	0.1903	0.193	0.1934	0.1925	0.197	0.1971	0.1971	0.1966	0.1962	0.1953	0.1957	0.1943	0.1953	0.1916	0.1926	0.1932	0.1952	0.1924	0.1941	0.1921	0.1936	0.1946	0.1936	0.1947	0.1928	0.1928	0.1929	0.1911	0.1922	0.1925	0.1916	0.194	0.1941	0.1943	0.1942	0.191	0.1921	0.1913	0.1919	0.1886	0.1891	0.1903	0.1952	0.1954	0.1965
P_syringae_pv._actinidiae_ICMP_19073	0.1921	0.1934	0.1929	0.1918	0.1901	0.1927	0.193	0.192	0.1962	0.1963	0.1963	0.1961	0.1958	0.1948	0.1952	0.1938	0.1945	0.1912	0.1918	0.1928	0.1943	0.1923	0.1938	0.1913	0.1933	0.1944	0.1935	0.1947	0.192	0.1922	0.1928	0.1909	0.1924	0.1916	0.1911	0.1936	0.1937	0.1934	0.1931	0.1908	0.191	0.1909	0.1914	0.1885	0.1885	0.1901	0.1945	0.1947	0.1962
P_syringae_pv._actinidiae_ICMP_19101	0.1861	0.1873	0.1874	0.1859	0.1827	0.1853	0.1855	0.1851	0.1874	0.1875	0.188	0.188	0.1873	0.1874	0.1874	0.1861	0.1868	0.1847	0.1842	0.1849	0.187	0.1858	0.1873	0.1845	0.1857	0.1876	0.1867	0.1869	0.1837	0.1843	0.1852	0.1834	0.1856	0.1843	0.1833	0.186	0.1862	0.1862	0.1853	0.1846	0.1855	0.1835	0.1832	0.1812	0.1818	0.183	0.1864	0.1866	0.1881
P_syringae_pv._actinidiae_ICMP_18883	0.1931	0.194	0.1935	0.1929	0.1906	0.1936	0.1935	0.1924	0.196	0.1961	0.1962	0.1958	0.1962	0.1949	0.1957	0.194	0.1958	0.1922	0.1929	0.1921	0.1952	0.1926	0.194	0.1921	0.1931	0.1945	0.1946	0.1957	0.1932	0.1933	0.1942	0.1922	0.1927	0.1955	0.1928	0.1943	0.1944	0.1944	0.1939	0.1906	0.1918	0.1926	0.1935	0.1897	0.1885	0.1911	0.1948	0.1946	0.1968
P_syringae_pv._actinidifoliorum_CFBP8180	0.1934	0.1943	0.1941	0.1935	0.1915	0.1938	0.1935	0.1931	0.1967	0.1966	0.1968	0.1964	0.1966	0.1954	0.1958	0.1943	0.1958	0.1926	0.1932	0.1925	0.1955	0.1932	0.1944	0.1927	0.1937	0.1953	0.1948	0.1959	0.1933	0.1937	0.1944	0.1927	0.1932	0.1956	0.193	0.1945	0.1946	0.1952	0.1943	0.191	0.192	0.1928	0.194	0.1899	0.1889	0.1915	0.1954	0.1954	0.1975
P_syringae_pv._actinidiae_ICMP_19098	0.1934	0.1943	0.1942	0.1934	0.1907	0.1938	0.1936	0.1932	0.1962	0.1962	0.1964	0.196	0.1965	0.1952	0.1953	0.194	0.1954	0.1924	0.193	0.1923	0.1954	0.1932	0.1944	0.1922	0.1934	0.1949	0.1943	0.1959	0.1935	0.1937	0.1944	0.1924	0.1931	0.1952	0.1925	0.1943	0.1944	0.195	0.194	0.191	0.1918	0.1927	0.1939	0.1897	0.1888	0.1913	0.1947	0.1951	0.1969
P_avellanae_BPIC_631	0.1924	0.1931	0.1927	0.1939	0.1923	0.1943	0.1933	0.1925	0.1967	0.1968	0.1962	0.1964	0.1962	0.1951	0.1949	0.1938	0.1941	0.1921	0.1931	0.1924	0.195	0.193	0.1936	0.1922	0.1937	0.1954	0.1939	0.1953	0.1934	0.1938	0.1934	0.1922	0.1935	0.1932	0.1917	0.1934	0.1935	0.194	0.1936	0.1913	0.1915	0.1923	0.1926	0.1885	0.1897	0.1916	0.195	0.195	0.1963
P_syringae_CC1544	0.1927	0.1932	0.193	0.1941	0.1919	0.1938	0.1933	0.1917	0.1961	0.1961	0.1959	0.1957	0.1943	0.1946	0.1949	0.1937	0.1948	0.1919	0.1931	0.1927	0.1942	0.1928	0.1949	0.1926	0.1946	0.1953	0.1963	0.195	0.1931	0.1928	0.1928	0.1918	0.1917	0.1929	0.1918	0.1935	0.1936	0.1948	0.195	0.1902	0.1915	0.1936	0.1943	0.1888	0.1906	0.1905	0.1942	0.1944	0.1963
P_syringae_CC1559	0.1915	0.1929	0.193	0.1934	0.191	0.1936	0.1931	0.1929	0.1955	0.1956	0.1952	0.1948	0.1951	0.1939	0.1953	0.194	0.1952	0.192	0.1922	0.1932	0.1946	0.1928	0.1934	0.193	0.1942	0.1954	0.1942	0.1943	0.1941	0.1943	0.193	0.1923	0.1932	0.1937	0.1915	0.1933	0.1934	0.194	0.193	0.1896	0.1915	0.1921	0.1928	0.1894	0.1899	0.1913	0.1938	0.194	0.1945
P_syringae_pv._philadelphi_ICMP8903	0.1929	0.1939	0.1945	0.1939	0.1915	0.1947	0.1943	0.1927	0.1973	0.1974	0.1961	0.1965	0.195	0.1949	0.196	0.1941	0.1938	0.1928	0.1917	0.1932	0.1949	0.1937	0.1934	0.1945	0.1946	0.1958	0.1948	0.1971	0.1937	0.1936	0.1943	0.1923	0.1937	0.1941	0.1921	0.1953	0.1954	0.1946	0.1948	0.1907	0.1923	0.1934	0.193	0.1905	0.1919	0.1914	0.1958	0.1961	0.1969
P_syringae_pv._maculicola_M4a	0.1929	0.1942	0.1945	0.1953	0.1932	0.194	0.1936	0.1926	0.1973	0.1973	0.1969	0.1966	0.1957	0.1955	0.1963	0.1945	0.1953	0.1932	0.1925	0.1937	0.1957	0.1943	0.1937	0.1931	0.1952	0.1965	0.195	0.1969	0.194	0.1941	0.1942	0.1923	0.1943	0.1942	0.1921	0.195	0.1951	0.1939	0.1942	0.1911	0.1928	0.1931	0.1933	0.1906	0.1914	0.1911	0.1966	0.1968	0.1975
P_syringae_pv._atrofaciens_DSM_50255	0.1937	0.1949	0.1949	0.1942	0.1934	0.195	0.1939	0.1934	0.1963	0.1964	0.1966	0.1963	0.1952	0.1944	0.1974	0.1957	0.196	0.1947	0.1946	0.1932	0.194	0.1925	0.1929	0.1939	0.1955	0.1964	0.196	0.1963	0.1937	0.1937	0.1947	0.1938	0.1943	0.1938	0.1924	0.1947	0.1948	0.1954	0.1949	0.1913	0.1934	0.194	0.1949	0.1915	0.1937	0.1934	0.1955	0.1954	0.1947
P_syringae_pv._maculicola_H7608	0.1931	0.1936	0.1924	0.1944	0.192	0.1934	0.1939	0.1919	0.1975	0.1976	0.1971	0.1968	0.1959	0.1945	0.1958	0.1944	0.1947	0.1938	0.1922	0.1932	0.1936	0.1929	0.1938	0.1937	0.1947	0.1959	0.195	0.1959	0.1925	0.1929	0.1935	0.1907	0.1928	0.1932	0.1921	0.1944	0.1944	0.1951	0.1948	0.1904	0.1918	0.1919	0.1921	0.1896	0.191	0.1917	0.1959	0.1962	0.1964
P_syringae_BRIP34876	0.1943	0.1958	0.1957	0.1933	0.1941	0.1948	0.1943	0.1937	0.197	0.1971	0.1965	0.1964	0.1954	0.194	0.1969	0.1954	0.1971	0.1946	0.195	0.1929	0.1947	0.1926	0.1924	0.194	0.1954	0.1966	0.1966	0.1955	0.1937	0.1931	0.1945	0.1948	0.1949	0.1932	0.1932	0.1943	0.1944	0.1952	0.1945	0.1921	0.1936	0.1939	0.1944	0.1914	0.1934	0.1932	0.1968	0.1966	0.1953
P_syringae_pv._syringae_CRAFRU11	0.1941	0.1949	0.1952	0.1941	0.1935	0.1946	0.1937	0.1935	0.1976	0.1977	0.1968	0.1972	0.1968	0.1954	0.1971	0.1961	0.1964	0.1947	0.1952	0.1931	0.1937	0.1926	0.1939	0.1935	0.1951	0.1962	0.1953	0.1957	0.1922	0.193	0.1943	0.1951	0.195	0.1948	0.1931	0.1949	0.195	0.1959	0.1949	0.1919	0.1934	0.1939	0.1938	0.1907	0.194	0.1935	0.1968	0.1965	0.195
P_syringae_DSM_10604	0.1931	0.1945	0.1946	0.1932	0.193	0.1925	0.1926	0.1926	0.1968	0.1968	0.1955	0.1958	0.196	0.1934	0.1973	0.1955	0.1963	0.1935	0.1946	0.1927	0.1936	0.1901	0.1912	0.1952	0.1949	0.1965	0.1952	0.1941	0.1938	0.1942	0.1945	0.1944	0.193	0.1948	0.1919	0.1938	0.194	0.195	0.194	0.192	0.192	0.1933	0.1933	0.1915	0.1933	0.193	0.1961	0.196	0.1948
P_syringae_pv._lapsa_ICMP3947	0.1937	0.1954	0.1955	0.1937	0.1933	0.1943	0.1939	0.1934	0.1976	0.1976	0.197	0.1973	0.1966	0.1956	0.1974	0.1967	0.1955	0.1942	0.1941	0.1929	0.194	0.1916	0.1928	0.1942	0.1948	0.1962	0.1964	0.1959	0.1944	0.1949	0.1949	0.1944	0.1946	0.1947	0.1929	0.1937	0.1938	0.1944	0.1937	0.1915	0.1926	0.1922	0.1936	0.1895	0.1931	0.1925	0.1971	0.1969	0.1944
P_syringae_pv._syringae_SM	0.192	0.1951	0.194	0.192	0.1916	0.1936	0.1933	0.1923	0.1965	0.1967	0.1961	0.1959	0.1958	0.1938	0.1964	0.1944	0.1952	0.1927	0.1923	0.1926	0.1923	0.1906	0.1916	0.1924	0.1934	0.1954	0.1958	0.1936	0.1923	0.1928	0.1932	0.1935	0.1926	0.193	0.1896	0.1926	0.193	0.1943	0.1931	0.1903	0.1913	0.1926	0.1925	0.1888	0.1933	0.1916	0.1959	0.1958	0.1932
P_syringae_pv._aptata_DSM_50252	0.1872	0.1886	0.1877	0.1862	0.1875	0.1878	0.1862	0.1869	0.1903	0.1904	0.1896	0.1901	0.1896	0.1886	0.1896	0.1884	0.1884	0.1864	0.1861	0.1853	0.1844	0.1854	0.1862	0.1855	0.1872	0.1884	0.1879	0.1876	0.1856	0.186	0.1867	0.1868	0.1861	0.1855	0.186	0.1876	0.1877	0.1871	0.1871	0.1842	0.1855	0.1852	0.1862	0.1833	0.1865	0.1852	0.1871	0.1871	0.1873
P_syringae_pv._japonica_M301072	0.1856	0.1869	0.1873	0.1859	0.1866	0.1876	0.1867	0.1851	0.1884	0.1884	0.1885	0.1881	0.188	0.1869	0.1879	0.1869	0.186	0.1844	0.1845	0.1844	0.186	0.1836	0.1838	0.1838	0.1863	0.1877	0.1871	0.1858	0.1855	0.1851	0.1861	0.1859	0.1856	0.1866	0.184	0.1869	0.1871	0.1869	0.1855	0.1836	0.1864	0.1861	0.1857	0.1839	0.1863	0.1854	0.1874	0.1875	0.1871
P_syringae_CC457	0.1922	0.1934	0.1939	0.1937	0.1929	0.1931	0.1928	0.1927	0.1958	0.1959	0.1959	0.196	0.1962	0.1954	0.1978	0.1953	0.1962	0.1942	0.1943	0.1931	0.1941	0.1918	0.1941	0.1943	0.1957	0.1967	0.1955	0.1942	0.1933	0.1938	0.1938	0.1945	0.1939	0.1941	0.1925	0.194	0.1941	0.1953	0.1948	0.1907	0.1919	0.1926	0.1941	0.1903	0.1933	0.1929	0.1955	0.1954	0.1939
P_syringae_pv._syringae_CRAFRU12	0.1941	0.1954	0.195	0.1944	0.1923	0.1935	0.1931	0.1925	0.1948	0.1949	0.1955	0.1951	0.195	0.1942	0.196	0.1949	0.1951	0.193	0.1925	0.192	0.1934	0.1904	0.1919	0.1922	0.1943	0.1957	0.1952	0.1947	0.1925	0.1924	0.1939	0.192	0.1927	0.1952	0.1921	0.1925	0.1927	0.1945	0.1937	0.1904	0.1919	0.1927	0.1926	0.1901	0.1917	0.1919	0.1943	0.1941	0.1929
P_syringae_ICMP_13102	0.1934	0.195	0.1943	0.1942	0.1925	0.1932	0.1918	0.1927	0.1959	0.1959	0.1954	0.1946	0.1954	0.195	0.1959	0.1953	0.1954	0.1928	0.1931	0.1918	0.195	0.1926	0.1916	0.1916	0.194	0.1953	0.1968	0.1923	0.1935	0.1936	0.1947	0.1946	0.1937	0.194	0.1923	0.1922	0.1923	0.1944	0.1927	0.191	0.192	0.1929	0.193	0.191	0.1927	0.1937	0.1962	0.1961	0.1952
P_syringae_pv._syringae_HRI-W_7924	0.1944	0.1955	0.1948	0.1952	0.1941	0.1946	0.1932	0.1936	0.1957	0.1956	0.1948	0.1943	0.194	0.1943	0.1956	0.1953	0.1955	0.1931	0.1934	0.1925	0.1939	0.1919	0.1923	0.1924	0.1936	0.1947	0.1961	0.1923	0.194	0.1941	0.1942	0.1936	0.1938	0.1941	0.1927	0.1926	0.1928	0.1937	0.1924	0.1908	0.1917	0.1927	0.1927	0.1907	0.1917	0.1928	0.1962	0.1961	0.1952
P_syringae_pv._syringae_PD2774	0.1953	0.1963	0.194	0.1945	0.1939	0.1919	0.1937	0.1908	0.1967	0.1968	0.1959	0.1952	0.1957	0.1954	0.1962	0.1955	0.1954	0.1939	0.1941	0.1925	0.195	0.1926	0.1924	0.1923	0.1944	0.1958	0.1969	0.1933	0.1942	0.1943	0.195	0.192	0.1942	0.194	0.1915	0.1929	0.193	0.1945	0.192	0.1911	0.1922	0.1931	0.1931	0.1908	0.1925	0.1933	0.1948	0.1948	0.1952
P_syringae_pv._syringae_HRI-W_7872	0.1935	0.1946	0.1942	0.1942	0.1932	0.1921	0.1924	0.1911	0.1949	0.1949	0.1943	0.1935	0.1942	0.1943	0.1957	0.1952	0.195	0.1927	0.1931	0.191	0.194	0.1908	0.1915	0.1908	0.1938	0.1944	0.1956	0.193	0.194	0.1936	0.1935	0.1942	0.1929	0.1933	0.1923	0.1911	0.1912	0.1939	0.192	0.1903	0.1909	0.1914	0.1924	0.1893	0.1915	0.1918	0.1954	0.1952	0.195
P_syringae_pv._syringae_B301D	0.1919	0.1941	0.1943	0.1945	0.1922	0.1921	0.1915	0.1913	0.1956	0.1958	0.1946	0.1941	0.1949	0.1949	0.1948	0.1945	0.195	0.1926	0.1924	0.1909	0.192	0.1906	0.1907	0.1899	0.1915	0.1941	0.1957	0.1917	0.1928	0.1935	0.1932	0.1931	0.1929	0.192	0.1904	0.1921	0.1925	0.1938	0.1918	0.189	0.1905	0.1918	0.1929	0.1884	0.1911	0.1916	0.1952	0.1952	0.1951
P_syringae_pv._syringae_B728a	0.1926	0.1945	0.1946	0.1933	0.1926	0.1923	0.1917	0.1915	0.1952	0.1954	0.1949	0.1942	0.1947	0.1948	0.1957	0.1952	0.195	0.1927	0.1917	0.1897	0.1928	0.1906	0.1915	0.19	0.1921	0.1945	0.1948	0.1924	0.1925	0.1927	0.193	0.193	0.1925	0.1919	0.1898	0.1912	0.1916	0.1926	0.1916	0.1891	0.1904	0.192	0.1931	0.1883	0.1907	0.1918	0.1942	0.1942	0.1946
P_syringae_pv._aceris_M302273	0.1916	0.1929	0.192	0.192	0.1907	0.1905	0.19	0.1897	0.1936	0.1937	0.1924	0.1919	0.1925	0.192	0.1943	0.1936	0.1926	0.1912	0.191	0.1891	0.1926	0.1889	0.1903	0.1907	0.1915	0.1926	0.1945	0.1915	0.1918	0.1916	0.1923	0.1914	0.1916	0.1908	0.19	0.1904	0.1905	0.1913	0.1912	0.1883	0.1895	0.1897	0.1901	0.1887	0.1894	0.1897	0.1918	0.1916	0.1922
P_syringae_pv._aceris_A10853	0.1943	0.1953	0.1947	0.1945	0.1931	0.1938	0.193	0.1923	0.1961	0.1962	0.1953	0.1947	0.1952	0.195	0.1963	0.1956	0.1952	0.1934	0.1938	0.1926	0.1951	0.1917	0.1926	0.1932	0.1946	0.1956	0.1964	0.1938	0.1938	0.1937	0.1948	0.1937	0.1943	0.1934	0.1928	0.193	0.1931	0.1937	0.1934	0.1906	0.192	0.1919	0.193	0.1908	0.1914	0.1931	0.1948	0.1946	0.195
P_syringae_pv._solidagae_ICMP16925	0.1931	0.1941	0.1939	0.1938	0.1924	0.1916	0.1909	0.1916	0.1951	0.1951	0.194	0.1932	0.1941	0.1945	0.1957	0.1946	0.1943	0.1922	0.1931	0.1912	0.1937	0.1907	0.191	0.1898	0.192	0.1933	0.1953	0.1924	0.1932	0.1933	0.1937	0.1925	0.1925	0.1924	0.1901	0.1922	0.1923	0.1939	0.1919	0.1899	0.1906	0.1921	0.1915	0.189	0.1924	0.1921	0.1946	0.1945	0.1941
P_syringae_Cit_7	0.1881	0.1891	0.1892	0.1902	0.1873	0.1887	0.1875	0.1879	0.1925	0.1926	0.1914	0.1915	0.1911	0.1889	0.1916	0.1906	0.1919	0.1891	0.1889	0.1866	0.189	0.1874	0.1887	0.1889	0.1891	0.1907	0.1918	0.1872	0.1885	0.1881	0.1882	0.1884	0.1894	0.1885	0.1872	0.1878	0.188	0.1894	0.1881	0.1865	0.1879	0.1861	0.1876	0.185	0.1878	0.1879	0.1904	0.1906	0.1907
P_syringae_pv._papulans_CFBP_1754	0.1948	0.1954	0.1949	0.196	0.1931	0.1926	0.1926	0.1932	0.1969	0.197	0.1961	0.1963	0.1962	0.195	0.1975	0.1962	0.1974	0.1943	0.1944	0.1927	0.1931	0.1925	0.194	0.1937	0.1949	0.1965	0.1957	0.193	0.1937	0.1934	0.1938	0.1943	0.1942	0.1951	0.1933	0.1933	0.1935	0.1941	0.1941	0.1903	0.1922	0.1926	0.1932	0.1901	0.1932	0.1925	0.1969	0.1965	0.1965
P_congelans_ICMP19117	0.196	0.1974	0.1965	0.1961	0.1946	0.1955	0.1944	0.195	0.1981	0.1981	0.1977	0.1976	0.198	0.1965	0.198	0.1968	0.1984	0.1964	0.1967	0.1943	0.1963	0.1942	0.1954	0.1968	0.1966	0.1971	0.1988	0.1967	0.1961	0.1963	0.197	0.1967	0.1962	0.1961	0.1942	0.1958	0.196	0.195	0.1942	0.1933	0.1941	0.1947	0.1959	0.1918	0.1943	0.1953	0.1979	0.198	0.1986
P_amygdali_pv._mellea_N6801	0.1945	0.1953	0.1956	0.1966	0.1952	0.1942	0.1953	0.1954	0.1978	0.1979	0.1979	0.1985	0.1976	0.1956	0.1969	0.1951	0.1958	0.1941	0.1951	0.1947	0.1938	0.1937	0.1932	0.1941	0.1936	0.195	0.1957	0.1941	0.1942	0.1941	0.1969	0.1936	0.194	0.193	0.1931	0.1954	0.1955	0.1954	0.1955	0.1931	0.1937	0.1936	0.1947	0.1901	0.1928	0.193	0.1973	0.1982	0.1968
P_savastanoi_pv._phaseolicola_1302A	0.1946	0.1954	0.1957	0.1966	0.1952	0.1942	0.1953	0.1954	0.1979	0.1979	0.198	0.1985	0.1976	0.1956	0.1969	0.1951	0.1958	0.1942	0.1952	0.1947	0.1939	0.1937	0.1932	0.1942	0.1936	0.195	0.1957	0.1941	0.1942	0.1941	0.197	0.1936	0.194	0.1931	0.1931	0.1954	0.1955	0.1955	0.1955	0.1932	0.1937	0.1936	0.1947	0.1901	0.1928	0.193	0.1974	0.1982	0.1968
P_savastanoi_pv._phaseolicola_HB10Y	0.1949	0.1956	0.1957	0.1968	0.195	0.1943	0.1952	0.1955	0.1979	0.198	0.1981	0.1985	0.1976	0.1957	0.1969	0.1951	0.1958	0.1942	0.1952	0.1947	0.194	0.1937	0.1932	0.194	0.1936	0.195	0.1959	0.1941	0.1943	0.194	0.197	0.1939	0.194	0.1929	0.1931	0.1955	0.1957	0.1953	0.1954	0.1932	0.1938	0.1939	0.1948	0.1902	0.1928	0.193	0.1976	0.1984	0.1969
P_savastanoi_pv._phaseolicola_Y5_2	0.1947	0.1951	0.1958	0.196	0.195	0.1938	0.195	0.1949	0.1981	0.1981	0.1981	0.1985	0.1972	0.1955	0.1971	0.1949	0.1954	0.1941	0.1948	0.1939	0.194	0.1937	0.1929	0.1944	0.1937	0.195	0.1958	0.1941	0.1942	0.1941	0.1969	0.1937	0.1936	0.1928	0.1932	0.1957	0.1958	0.1953	0.1958	0.1929	0.194	0.1939	0.1944	0.1903	0.1928	0.1932	0.1975	0.1982	0.1968
P_syringae_pv._maculicola_KN91	0.1954	0.1957	0.1962	0.1968	0.1955	0.1944	0.1953	0.1957	0.1983	0.1984	0.1985	0.1988	0.1977	0.196	0.1972	0.1953	0.196	0.1946	0.1954	0.1945	0.1946	0.194	0.1937	0.1948	0.1942	0.1956	0.1959	0.1943	0.1942	0.1939	0.1972	0.1938	0.1943	0.1933	0.1938	0.1957	0.1959	0.1958	0.1959	0.1942	0.1942	0.1941	0.1951	0.1907	0.1933	0.1938	0.1974	0.1981	0.197
P_savastanoi_pv._glycinea_ICMP2189	0.1945	0.1955	0.1958	0.1956	0.1957	0.1947	0.1949	0.1946	0.1973	0.1974	0.1972	0.1978	0.1966	0.1951	0.197	0.1942	0.1957	0.1943	0.1957	0.1938	0.1948	0.1939	0.1928	0.1945	0.1941	0.1958	0.1956	0.1943	0.1932	0.1931	0.1963	0.1936	0.1935	0.1922	0.1922	0.1951	0.1953	0.1955	0.1948	0.1927	0.193	0.1925	0.1946	0.1905	0.1932	0.1919	0.1975	0.1982	0.1966
P_savastanoi_pv._glycinea_LN10	0.1948	0.1958	0.196	0.1959	0.196	0.1949	0.1951	0.1948	0.1977	0.1978	0.1975	0.1982	0.1971	0.1954	0.1973	0.1947	0.196	0.1945	0.1959	0.194	0.1951	0.1941	0.1931	0.1947	0.1944	0.1961	0.1958	0.1947	0.1935	0.1937	0.1969	0.1938	0.194	0.1931	0.1927	0.1957	0.1959	0.1957	0.1954	0.1931	0.1936	0.1931	0.1949	0.1905	0.1929	0.193	0.1977	0.1985	0.1967
P_amygdali_pv._sesami_ICMP763	0.1945	0.1951	0.1957	0.1952	0.1943	0.1941	0.1946	0.1939	0.1978	0.1978	0.1977	0.1975	0.1979	0.1952	0.1977	0.1952	0.1966	0.1951	0.1946	0.1935	0.1936	0.1938	0.1936	0.1949	0.1937	0.195	0.1948	0.1945	0.1942	0.1938	0.196	0.1951	0.1962	0.1946	0.1917	0.1951	0.1952	0.1942	0.1961	0.1932	0.193	0.1935	0.1937	0.1919	0.1932	0.1936	0.1975	0.1979	0.1951
P_syringae_pv._broussonetiae_CFBP_5140	0.195	0.1954	0.1961	0.1954	0.1952	0.1938	0.1946	0.1934	0.1976	0.1976	0.1977	0.198	0.1982	0.1964	0.1967	0.1952	0.196	0.1944	0.1944	0.1938	0.1932	0.1926	0.1918	0.1943	0.1934	0.1953	0.1946	0.1943	0.1948	0.1942	0.1964	0.195	0.1936	0.1939	0.1914	0.1947	0.1949	0.1947	0.1954	0.1917	0.1921	0.1939	0.1943	0.1901	0.1932	0.1942	0.1978	0.1979	0.1957
P_amygdali_pv._lachrymans_YM7902	0.1946	0.1943	0.1956	0.1953	0.1952	0.1941	0.1955	0.1939	0.1989	0.199	0.1992	0.1995	0.1989	0.1963	0.1982	0.1956	0.1965	0.196	0.1945	0.1953	0.1938	0.1945	0.1943	0.1944	0.193	0.1944	0.1959	0.1949	0.1945	0.194	0.1961	0.1954	0.1955	0.1943	0.1927	0.1965	0.1967	0.1949	0.1957	0.1924	0.1931	0.1949	0.1947	0.1904	0.1934	0.1937	0.1974	0.1978	0.1974
P_amygdali_pv._hibisci_ICMP9623	0.1954	0.1958	0.1968	0.1961	0.1955	0.1942	0.1951	0.1944	0.1986	0.1986	0.1993	0.1993	0.1985	0.1957	0.1986	0.1966	0.197	0.1959	0.1946	0.1934	0.1932	0.1938	0.1933	0.1934	0.1939	0.195	0.1947	0.194	0.1939	0.1935	0.1963	0.194	0.1943	0.1929	0.1925	0.1952	0.1954	0.1945	0.1962	0.1923	0.1917	0.1942	0.1953	0.1906	0.1929	0.1929	0.1978	0.1983	0.1962
P_amygdali_pv._tabaci_6605	0.1953	0.195	0.1961	0.1952	0.1953	0.1941	0.195	0.1932	0.1985	0.1985	0.1984	0.1985	0.1982	0.1955	0.1971	0.1965	0.1969	0.1949	0.1941	0.1945	0.1935	0.1937	0.1928	0.1942	0.1936	0.1946	0.1941	0.1949	0.1943	0.1944	0.1959	0.1942	0.1938	0.1935	0.1918	0.1946	0.1947	0.1937	0.195	0.1907	0.1923	0.1926	0.1939	0.1902	0.1918	0.1933	0.1977	0.1982	0.1964
P_amygdali_ICMP3918	0.1951	0.1957	0.1962	0.196	0.1956	0.1935	0.1947	0.1926	0.1987	0.1987	0.1987	0.1985	0.1983	0.1966	0.1976	0.1948	0.1961	0.1941	0.1939	0.1931	0.1929	0.194	0.193	0.1946	0.193	0.1944	0.1947	0.1948	0.1929	0.1927	0.1959	0.1945	0.1944	0.1936	0.1932	0.1948	0.1949	0.1954	0.1948	0.1933	0.1926	0.193	0.1947	0.1912	0.1925	0.1934	0.1977	0.198	0.1956
P_syringae_pv._daphniphylli_ICMP9757	0.1942	0.1949	0.1951	0.1938	0.1946	0.1944	0.1952	0.1941	0.1971	0.1971	0.198	0.1978	0.1976	0.195	0.1983	0.196	0.1968	0.1954	0.195	0.1947	0.1935	0.1937	0.1936	0.1953	0.1944	0.1955	0.1957	0.1945	0.1936	0.1939	0.1956	0.1943	0.1951	0.1935	0.1925	0.1962	0.1964	0.1945	0.1949	0.1923	0.1932	0.1943	0.195	0.1902	0.1917	0.1938	0.1977	0.198	0.1957
P_amygdali_pv._morsprunorum_HRI-W_5269	0.1945	0.1952	0.1951	0.195	0.1938	0.1942	0.1944	0.1952	0.1973	0.1973	0.1982	0.1984	0.198	0.1957	0.1975	0.1958	0.1976	0.1957	0.1947	0.1943	0.1931	0.1943	0.1928	0.1946	0.1941	0.1957	0.1949	0.1941	0.1938	0.194	0.1961	0.1941	0.1955	0.1948	0.1928	0.1955	0.1957	0.1946	0.1953	0.1915	0.1935	0.1941	0.1952	0.1901	0.1929	0.1938	0.1971	0.1975	0.1965
P_savastanoi_pv._savastanoi_PseNe107	0.195	0.1955	0.1959	0.1947	0.1943	0.1951	0.1953	0.1947	0.197	0.197	0.1982	0.1987	0.1978	0.1951	0.1982	0.1963	0.1973	0.196	0.1945	0.1944	0.1944	0.1946	0.1935	0.1955	0.1946	0.1956	0.195	0.1941	0.1934	0.1941	0.1953	0.1949	0.1953	0.1954	0.1926	0.1955	0.1957	0.1951	0.1956	0.1923	0.1933	0.1945	0.1955	0.191	0.1927	0.1939	0.1978	0.1982	0.1961
P_syringae_pv._rhaphiolepidis_ICMP9756	0.1943	0.195	0.1948	0.1947	0.1946	0.1938	0.1946	0.1932	0.1964	0.1964	0.1974	0.1976	0.1976	0.1945	0.196	0.1942	0.1961	0.1954	0.1938	0.194	0.1931	0.1927	0.192	0.1941	0.1925	0.1937	0.1945	0.1933	0.1927	0.1936	0.1953	0.1928	0.1938	0.1935	0.192	0.1946	0.1948	0.1936	0.1936	0.191	0.1916	0.193	0.1941	0.1892	0.1911	0.1929	0.1957	0.1956	0.1959
P_amygdali_pv._myricae_ICMP7118	0.1946	0.1952	0.1955	0.1941	0.1948	0.1942	0.1953	0.1942	0.1969	0.197	0.1979	0.1976	0.1977	0.1947	0.1969	0.1951	0.1969	0.1953	0.195	0.1941	0.1933	0.1929	0.1926	0.1948	0.1933	0.1947	0.1956	0.1944	0.1939	0.194	0.195	0.1934	0.1935	0.1936	0.1922	0.1944	0.1945	0.1938	0.1943	0.191	0.1921	0.1929	0.1952	0.1896	0.192	0.1931	0.1966	0.1966	0.1968
P_meliae_ICMP6289	0.1948	0.1953	0.1956	0.1945	0.1953	0.1943	0.1958	0.1937	0.1959	0.196	0.1973	0.1979	0.1971	0.1951	0.1974	0.1943	0.1964	0.195	0.1946	0.1929	0.194	0.1941	0.1932	0.1944	0.1944	0.196	0.1963	0.1949	0.1935	0.1937	0.1964	0.1941	0.1938	0.1944	0.1922	0.1953	0.1955	0.1953	0.1951	0.1928	0.1925	0.1944	0.1944	0.1902	0.1923	0.1934	0.1972	0.1977	0.1966
P_amygdali_pv._aesculi_2113	0.1956	0.1959	0.1955	0.1951	0.1941	0.1944	0.1951	0.1939	0.1968	0.1968	0.1976	0.1973	0.1975	0.1949	0.1985	0.1956	0.1967	0.1958	0.1954	0.1938	0.1933	0.1937	0.1937	0.1949	0.1946	0.1961	0.1958	0.1946	0.1939	0.194	0.1962	0.1951	0.195	0.1954	0.1932	0.1972	0.1974	0.196	0.1955	0.1934	0.193	0.1953	0.1952	0.1898	0.1919	0.1935	0.1971	0.1974	0.1975
P_putida_ABAC63	0.1791	0.1801	0.1803	0.1809	0.1806	0.1784	0.1802	0.1802	0.1795	0.1795	0.1788	0.1792	0.1791	0.1793	0.1807	0.1788	0.18	0.1801	0.1794	0.1781	0.1805	0.1791	0.1774	0.179	0.1772	0.1786	0.179	0.1815	0.1763	0.1766	0.1766	0.1762	0.1781	0.1775	0.1758	0.1776	0.1777	0.1775	0.176	0.1758	0.1784	0.1759	0.1754	0.1759	0.1758	0.1759	0.1807	0.1808	0.1804
P_sp_RIT-PI-a	0.1914	0.1923	0.1923	0.1938	0.1925	0.1916	0.191	0.193	0.1928	0.1928	0.1928	0.193	0.1933	0.1922	0.193	0.1917	0.1948	0.1928	0.1921	0.1916	0.1931	0.1917	0.1917	0.1917	0.193	0.1938	0.1942	0.1943	0.1896	0.1904	0.192	0.1904	0.1907	0.1918	0.1892	0.1895	0.1897	0.1893	0.188	0.1875	0.1897	0.1896	0.188	0.1866	0.1871	0.1892	0.1933	0.1935	0.1927
P_rhizosphaerae_DSM_16299	0.1906	0.1908	0.1914	0.192	0.1915	0.1918	0.1911	0.192	0.1943	0.1945	0.1937	0.1943	0.1948	0.1935	0.193	0.192	0.1942	0.1925	0.1915	0.1922	0.1912	0.1917	0.1919	0.19	0.1913	0.1935	0.1926	0.1934	0.1908	0.1908	0.1902	0.191	0.1897	0.1914	0.1904	0.1897	0.1902	0.1892	0.1879	0.1874	0.1894	0.1887	0.1888	0.1857	0.1887	0.1904	0.1935	0.1941	0.193
P_sp_M47T1	0.1916	0.1931	0.1928	0.1942	0.1883	0.1913	0.1918	0.1917	0.193	0.1931	0.1929	0.1928	0.1932	0.1925	0.194	0.1918	0.1943	0.1926	0.1914	0.1909	0.1916	0.1904	0.1916	0.1901	0.1918	0.1931	0.1938	0.1933	0.1895	0.1901	0.1887	0.1907	0.1899	0.1916	0.189	0.1879	0.188	0.1897	0.1886	0.1867	0.1889	0.1891	0.1892	0.1859	0.187	0.1865	0.196	0.1962	0.1944
P_putida_ND6	0.197	0.1975	0.1977	0.2006	0.1994	0.1976	0.1973	0.1983	0.1999	0.2001	0.1985	0.1987	0.1996	0.1978	0.2013	0.1999	0.2017	0.2003	0.1987	0.2006	0.1967	0.198	0.1985	0.1994	0.1991	0.2003	0.2015	0.199	0.1978	0.1992	0.196	0.1989	0.2002	0.1991	0.1961	0.1991	0.1995	0.1979	0.1985	0.1967	0.1978	0.1974	0.1982	0.1938	0.1959	0.1975	0.2012	0.2015	0.1998
P_putida_F1	0.1969	0.1978	0.1984	0.2015	0.199	0.1977	0.197	0.199	0.1996	0.1999	0.198	0.1985	0.2001	0.1978	0.2015	0.1995	0.2024	0.2011	0.1987	0.2008	0.1983	0.1986	0.1986	0.1989	0.1991	0.2005	0.2022	0.1999	0.1987	0.1997	0.1965	0.1991	0.1998	0.1987	0.1963	0.1991	0.1995	0.1979	0.1986	0.1967	0.1979	0.1972	0.1978	0.1933	0.1954	0.1979	0.2006	0.201	0.2001
P_sp_NBRC_111125	0.1988	0.199	0.1999	0.2025	0.2004	0.1976	0.1981	0.199	0.2002	0.2003	0.1993	0.1992	0.2009	0.1996	0.2028	0.2005	0.2026	0.2012	0.1994	0.2015	0.1979	0.199	0.1988	0.1995	0.2004	0.2014	0.2022	0.2006	0.1988	0.2001	0.1979	0.1993	0.2011	0.1996	0.1986	0.1994	0.1995	0.1987	0.1989	0.1977	0.1995	0.1983	0.1997	0.1952	0.1976	0.1977	0.2017	0.2022	0.2004
P_putida_DOT-T1E	0.1983	0.1985	0.1992	0.2016	0.1998	0.1982	0.1975	0.199	0.1993	0.1994	0.1988	0.1987	0.1993	0.1985	0.2016	0.2	0.2023	0.2006	0.1993	0.2014	0.1979	0.1989	0.1983	0.2	0.1991	0.2003	0.2013	0.1994	0.1983	0.2007	0.1977	0.1985	0.2005	0.1989	0.1974	0.1993	0.1994	0.1985	0.1985	0.1976	0.1987	0.1985	0.2	0.1944	0.1965	0.1982	0.2002	0.2004	0.199
P_putida_S12	0.1987	0.1989	0.1987	0.202	0.1994	0.1982	0.1983	0.198	0.1997	0.1997	0.1994	0.1993	0.199	0.1985	0.2037	0.2002	0.2021	0.2014	0.1997	0.2013	0.1967	0.1998	0.1992	0.2001	0.1999	0.2011	0.2009	0.2018	0.1971	0.1992	0.1964	0.1987	0.1996	0.1997	0.1953	0.1996	0.1997	0.1987	0.1982	0.1961	0.1972	0.1982	0.1989	0.1947	0.1963	0.1981	0.2017	0.202	0.2001
P_putida_BIRD-1	0.1974	0.1977	0.1977	0.2009	0.198	0.1975	0.197	0.1967	0.1987	0.199	0.1987	0.1985	0.199	0.1972	0.2022	0.1993	0.2011	0.1998	0.1985	0.2005	0.1978	0.1986	0.1986	0.1988	0.1991	0.2009	0.2003	0.2005	0.1975	0.1979	0.195	0.1983	0.1992	0.1982	0.195	0.1993	0.1997	0.1983	0.1977	0.1955	0.1963	0.1976	0.198	0.1937	0.1962	0.1977	0.2014	0.2019	0.199
P_sp_S13.1.2	0.1953	0.1966	0.1961	0.1967	0.1953	0.1961	0.1958	0.1971	0.1961	0.1962	0.1963	0.196	0.195	0.1951	0.1983	0.1985	0.1976	0.1963	0.1964	0.1967	0.1946	0.1954	0.1959	0.1962	0.1951	0.1962	0.1976	0.1988	0.1944	0.1952	0.1925	0.195	0.1968	0.1959	0.1929	0.1949	0.195	0.1947	0.195	0.1937	0.1954	0.1918	0.1928	0.1903	0.1928	0.1948	0.1974	0.1976	0.1964
P_putida_JCM_18798	0.1939	0.1961	0.1959	0.1973	0.1959	0.195	0.1951	0.1951	0.195	0.1951	0.1945	0.1943	0.1936	0.1953	0.1974	0.1969	0.1956	0.1951	0.1947	0.1953	0.1948	0.1952	0.1945	0.1935	0.1946	0.1963	0.1963	0.197	0.1921	0.194	0.1894	0.1939	0.1946	0.1945	0.1931	0.193	0.1932	0.1931	0.193	0.1911	0.1941	0.1926	0.1932	0.1886	0.1912	0.1942	0.197	0.1973	0.1973
P_monteilii_SB3078	0.1968	0.1975	0.1984	0.199	0.1968	0.1966	0.196	0.1975	0.1967	0.197	0.1964	0.1961	0.1966	0.1955	0.1997	0.1982	0.1995	0.1981	0.1972	0.1987	0.198	0.197	0.196	0.196	0.1969	0.1982	0.1992	0.1982	0.1957	0.1972	0.1954	0.1911	0.1976	0.1965	0.1932	0.1956	0.1959	0.1945	0.1958	0.1924	0.1958	0.1934	0.1944	0.1922	0.1927	0.1958	0.1985	0.1988	0.1975
P_putida_SF1	0.197	0.1981	0.1982	0.1993	0.1965	0.1967	0.1966	0.1971	0.1967	0.1967	0.1961	0.1959	0.1958	0.1962	0.1991	0.1982	0.1994	0.1978	0.1975	0.1988	0.1982	0.1969	0.196	0.1964	0.1978	0.1988	0.1991	0.1998	0.1967	0.1973	0.1958	0.1909	0.1974	0.1968	0.1949	0.1959	0.196	0.195	0.1955	0.1936	0.1962	0.1941	0.195	0.1927	0.1925	0.1966	0.1992	0.1993	0.198
P_putida_S16	0.1965	0.1973	0.1979	0.1988	0.1965	0.1965	0.1963	0.1971	0.1962	0.1965	0.1961	0.196	0.1962	0.1952	0.1989	0.1987	0.199	0.1979	0.1977	0.1986	0.1976	0.1968	0.1961	0.196	0.1968	0.1981	0.1991	0.1984	0.1963	0.1976	0.1956	0.1909	0.1969	0.1966	0.1934	0.1955	0.1958	0.1947	0.1954	0.1928	0.1962	0.1935	0.1955	0.1918	0.1924	0.1956	0.1985	0.1988	0.1977
P_taiwanensis_SJ9	0.1923	0.1932	0.1924	0.1937	0.1924	0.1916	0.1917	0.1925	0.1909	0.191	0.1904	0.1901	0.1901	0.1911	0.1945	0.1951	0.1946	0.1933	0.1929	0.194	0.1912	0.1931	0.1916	0.1904	0.1915	0.1928	0.193	0.1938	0.1891	0.1909	0.1905	0.1904	0.1921	0.1912	0.1879	0.1902	0.1903	0.1902	0.1904	0.189	0.1919	0.1897	0.1907	0.1874	0.1879	0.1887	0.1934	0.1936	0.1928
P_putida_S11	0.1977	0.1988	0.1984	0.1999	0.1988	0.1971	0.1971	0.1984	0.197	0.1971	0.1967	0.1961	0.1972	0.196	0.2	0.199	0.2001	0.1991	0.1992	0.2001	0.1989	0.1973	0.196	0.1989	0.1982	0.1996	0.1994	0.1985	0.1962	0.1975	0.1963	0.195	0.1973	0.1982	0.1939	0.1962	0.1964	0.1962	0.1959	0.1935	0.1965	0.196	0.1957	0.1928	0.1934	0.1963	0.1991	0.1991	0.1977
P_putida_KG-4	0.1974	0.1987	0.1989	0.1996	0.1984	0.1978	0.1974	0.1978	0.1977	0.1977	0.1985	0.1977	0.1983	0.1975	0.2002	0.2005	0.2	0.1997	0.1987	0.1989	0.1992	0.1981	0.1979	0.1979	0.1989	0.1995	0.2004	0.2002	0.198	0.1976	0.1972	0.1963	0.1974	0.1996	0.1948	0.197	0.1971	0.196	0.1978	0.1937	0.1972	0.1959	0.1963	0.1935	0.1938	0.1957	0.1992	0.1994	0.1986
P_sp_Leaf58	0.2015	0.2016	0.2027	0.1991	0.1992	0.1987	0.1994	0.1995	0.2009	0.2009	0.2004	0.2	0.1996	0.1994	0.2036	0.2029	0.2035	0.2015	0.2016	0.2015	0.2012	0.1996	0.1996	0.2015	0.2003	0.2011	0.2026	0.1996	0.1973	0.1989	0.1997	0.2002	0.2015	0.1998	0.1988	0.1995	0.1996	0.1997	0.2005	0.1959	0.1981	0.1982	0.1977	0.1965	0.1959	0.1993	0.2022	0.2018	0.202
P_sp_NBRC_111129	0.1984	0.1996	0.1993	0.1996	0.1985	0.1987	0.1974	0.1981	0.1987	0.1987	0.1996	0.2001	0.1983	0.1987	0.2025	0.2005	0.2013	0.2014	0.2001	0.2002	0.1967	0.1982	0.1991	0.1975	0.2005	0.2019	0.2023	0.2013	0.1956	0.1965	0.1985	0.1979	0.1996	0.1982	0.1959	0.1979	0.1981	0.1979	0.198	0.1964	0.1978	0.1963	0.1977	0.1941	0.1954	0.1977	0.1992	0.1993	0.2005
P_sp_TJI-51	0.1981	0.1996	0.1991	0.1995	0.1985	0.1986	0.1974	0.1978	0.1989	0.199	0.1995	0.2	0.198	0.1988	0.2025	0.2006	0.2007	0.2015	0.1999	0.2002	0.1981	0.1977	0.1986	0.1976	0.1997	0.2012	0.2017	0.2016	0.1961	0.1961	0.1979	0.1982	0.1994	0.1986	0.1961	0.1981	0.1982	0.1985	0.1981	0.1965	0.1978	0.1967	0.1969	0.1943	0.1961	0.1975	0.1995	0.1997	0.2004
P_putida_T2-2	0.1984	0.2	0.1998	0.1998	0.1989	0.1985	0.1974	0.198	0.1992	0.1992	0.2002	0.2004	0.198	0.199	0.2023	0.2003	0.2014	0.2005	0.1997	0.2013	0.2003	0.1987	0.1987	0.1983	0.1997	0.2009	0.2024	0.201	0.1961	0.1975	0.1979	0.1974	0.1988	0.1991	0.195	0.1983	0.1985	0.1982	0.1987	0.1971	0.1982	0.1963	0.1974	0.1947	0.1959	0.1967	0.2004	0.2007	0.1999
P_sp_NBRC_111127	0.1984	0.1999	0.1993	0.1998	0.1976	0.1978	0.1959	0.1984	0.1991	0.1992	0.1998	0.1998	0.1982	0.1986	0.2027	0.201	0.2011	0.202	0.1996	0.201	0.1969	0.1972	0.1977	0.1981	0.2009	0.2019	0.2013	0.2	0.1948	0.1962	0.1981	0.1985	0.1992	0.1989	0.1941	0.1964	0.1966	0.1984	0.1972	0.1954	0.1964	0.1958	0.1963	0.194	0.196	0.1971	0.2003	0.2006	0.1992
P_sp_H2	0.1978	0.1981	0.1976	0.1988	0.1978	0.198	0.1976	0.1972	0.1996	0.1996	0.1992	0.1983	0.1997	0.2003	0.2018	0.1999	0.1998	0.1993	0.1967	0.1985	0.1979	0.1964	0.1959	0.1973	0.198	0.1989	0.2003	0.2004	0.1951	0.1967	0.1968	0.1975	0.199	0.1959	0.1967	0.1967	0.1968	0.1957	0.1952	0.1957	0.196	0.1949	0.195	0.1907	0.195	0.1957	0.1999	0.1998	0.2012
P_sp_NBRC_111123	0.1992	0.2005	0.1998	0.2009	0.1984	0.1989	0.1989	0.1996	0.198	0.1981	0.1978	0.1987	0.1975	0.1973	0.2029	0.2006	0.2017	0.1984	0.199	0.2013	0.2009	0.2007	0.1993	0.1988	0.1997	0.2005	0.2026	0.2021	0.1963	0.1969	0.1969	0.1984	0.1992	0.1992	0.1966	0.1977	0.1978	0.1979	0.197	0.1947	0.1957	0.1962	0.1964	0.1942	0.1953	0.1959	0.2009	0.201	0.2008
P_sp_NBRC_111124	0.2012	0.202	0.2017	0.2022	0.1992	0.2004	0.1988	0.2002	0.2005	0.2005	0.2	0.2003	0.2008	0.2018	0.2027	0.202	0.2018	0.2005	0.1999	0.1999	0.1995	0.1992	0.1994	0.2002	0.2004	0.2012	0.2015	0.202	0.1966	0.1969	0.1977	0.1971	0.1987	0.1988	0.1971	0.1974	0.1975	0.1976	0.198	0.1955	0.1975	0.1957	0.1967	0.195	0.1965	0.1975	0.1999	0.2	0.2006
P_plecoglossicida_DSM_15088	0.1979	0.1983	0.1986	0.2005	0.1969	0.1968	0.1963	0.1983	0.1975	0.1976	0.1959	0.1965	0.1973	0.197	0.201	0.1987	0.1998	0.1978	0.1985	0.1981	0.1986	0.1982	0.1977	0.1986	0.2001	0.1999	0.2001	0.2006	0.1951	0.1964	0.1956	0.1957	0.1976	0.1971	0.1974	0.1963	0.1963	0.196	0.1957	0.1936	0.1948	0.1957	0.1975	0.1933	0.1935	0.1959	0.1983	0.1984	0.1981
P_putida_SQ1	0.1953	0.196	0.1952	0.1977	0.1966	0.1969	0.1964	0.1962	0.1985	0.1985	0.1972	0.1976	0.1969	0.1976	0.1992	0.1982	0.1985	0.1963	0.1972	0.1975	0.1977	0.1948	0.1961	0.1959	0.1958	0.1965	0.1973	0.1963	0.1967	0.197	0.1961	0.1965	0.1966	0.1947	0.1962	0.1939	0.1939	0.1954	0.1932	0.1912	0.1945	0.1948	0.1931	0.1915	0.1926	0.1932	0.1955	0.1955	0.1949
P_mosselii_SJ10	0.1999	0.2016	0.2014	0.2012	0.1996	0.2004	0.1993	0.1987	0.2026	0.2028	0.2018	0.203	0.2014	0.2015	0.2016	0.2	0.2006	0.1999	0.1995	0.2007	0.197	0.1971	0.1977	0.1994	0.1998	0.2018	0.2017	0.2013	0.196	0.1968	0.1971	0.1972	0.1987	0.2006	0.1963	0.1989	0.1993	0.1984	0.1971	0.1952	0.198	0.1975	0.1974	0.1941	0.1948	0.196	0.2014	0.2014	0.2007
P_mosselii_DSM_17497	0.1984	0.199	0.1989	0.2018	0.198	0.1981	0.1981	0.1991	0.2009	0.2009	0.2019	0.2012	0.2001	0.1999	0.203	0.2017	0.2014	0.2004	0.199	0.1991	0.1992	0.1967	0.1966	0.2	0.2001	0.2009	0.2029	0.2006	0.1961	0.1982	0.196	0.1962	0.1983	0.1966	0.1973	0.1973	0.1973	0.1959	0.1966	0.1953	0.1954	0.1961	0.197	0.194	0.1957	0.1955	0.2	0.1997	0.2001
P_sp_NBRC_111142	0.2015	0.2012	0.2011	0.2016	0.2006	0.2011	0.1992	0.1997	0.2014	0.2014	0.202	0.2016	0.2013	0.2022	0.2021	0.201	0.202	0.2025	0.1992	0.1998	0.196	0.1996	0.1992	0.1978	0.2013	0.2018	0.2023	0.2003	0.1975	0.199	0.1982	0.1978	0.2006	0.1989	0.1975	0.1964	0.1965	0.1984	0.1963	0.1968	0.1967	0.1974	0.1972	0.1949	0.1965	0.1971	0.2015	0.2016	0.2001
P_sp_ICMP_17674	0.2046	0.2065	0.2057	0.2069	0.2051	0.2046	0.2036	0.2036	0.2058	0.2059	0.2049	0.2051	0.2053	0.2052	0.207	0.2044	0.2061	0.2047	0.2039	0.2041	0.2063	0.2035	0.2029	0.2047	0.2052	0.2071	0.2063	0.2058	0.2015	0.2023	0.202	0.2028	0.2031	0.2039	0.2017	0.2018	0.2019	0.2033	0.2032	0.2002	0.204	0.2011	0.2012	0.2	0.2006	0.2025	0.2036	0.204	0.2055
P_parafulva_YAB-1	0.2044	0.2063	0.2065	0.2066	0.2052	0.2045	0.2053	0.2046	0.2068	0.207	0.2076	0.2071	0.2069	0.2071	0.2102	0.2066	0.2077	0.2065	0.2061	0.2039	0.2049	0.2033	0.2028	0.2035	0.2042	0.2067	0.2057	0.2074	0.2002	0.1998	0.2023	0.2035	0.2047	0.2034	0.2022	0.2044	0.2047	0.204	0.2034	0.201	0.2034	0.204	0.202	0.1994	0.2012	0.2007	0.2057	0.2057	0.2057
P_parafulva_NS96	0.2054	0.2066	0.2071	0.2073	0.2052	0.2043	0.204	0.2052	0.2063	0.2063	0.2062	0.2064	0.2034	0.2066	0.2102	0.205	0.2075	0.2061	0.2048	0.2058	0.204	0.2022	0.2015	0.206	0.2052	0.2064	0.207	0.206	0.2024	0.2027	0.2029	0.2043	0.207	0.2043	0.2017	0.2033	0.2036	0.2041	0.2033	0.2007	0.2032	0.2048	0.2032	0.1986	0.2004	0.2025	0.2058	0.2057	0.2075
P_cremoricolorata_DSM_17059	0.2052	0.204	0.2055	0.2048	0.2024	0.2032	0.2032	0.2042	0.2038	0.2038	0.2033	0.2042	0.2028	0.2026	0.2057	0.2016	0.2034	0.2029	0.2034	0.203	0.2042	0.2008	0.2013	0.2036	0.2059	0.2048	0.2049	0.2031	0.2012	0.2018	0.202	0.2009	0.2022	0.2028	0.2031	0.2017	0.2019	0.2018	0.2019	0.1968	0.1987	0.1989	0.1999	0.1982	0.1988	0.2004	0.2016	0.2011	0.2023
P_alkylphenolia_KL28	0.1897	0.1893	0.1898	0.1916	0.1895	0.1909	0.1901	0.1894	0.1918	0.192	0.1918	0.1925	0.1929	0.1925	0.1924	0.1903	0.1939	0.1912	0.1896	0.1923	0.1881	0.1908	0.1914	0.1912	0.1921	0.1938	0.1931	0.1919	0.1886	0.189	0.189	0.1909	0.1913	0.191	0.1902	0.1906	0.1909	0.1903	0.1895	0.1859	0.1879	0.1889	0.1901	0.1861	0.1873	0.1899	0.1903	0.1912	0.193
P_vranovensis_DSM_16006	0.1925	0.1919	0.1925	0.1933	0.1918	0.1919	0.1909	0.1916	0.1943	0.1942	0.1938	0.1942	0.192	0.1949	0.1965	0.1927	0.1955	0.1929	0.1928	0.1924	0.1955	0.1925	0.1927	0.195	0.1962	0.1968	0.1954	0.197	0.1935	0.1939	0.1926	0.1943	0.1925	0.1942	0.1945	0.1935	0.1935	0.1933	0.192	0.191	0.1905	0.1917	0.1912	0.1889	0.1889	0.1908	0.1945	0.1942	0.1948
P_sp_HYS	0.1883	0.1897	0.1893	0.1892	0.1881	0.1888	0.1871	0.1893	0.1895	0.1896	0.1903	0.1905	0.1889	0.1916	0.1915	0.1886	0.1917	0.1891	0.1892	0.1885	0.1897	0.1888	0.1887	0.1895	0.1914	0.1917	0.1927	0.1922	0.1864	0.1871	0.1873	0.188	0.1888	0.1888	0.1876	0.1871	0.1872	0.1877	0.1862	0.1862	0.1867	0.1866	0.1863	0.1844	0.1857	0.186	0.1899	0.1905	0.1907
P_putida_UASWS0946	0.1903	0.192	0.1916	0.1925	0.19	0.1906	0.1895	0.1896	0.1913	0.1913	0.1906	0.1909	0.191	0.1909	0.1927	0.1901	0.1921	0.1907	0.1897	0.1902	0.1902	0.1892	0.1897	0.191	0.1917	0.1926	0.1928	0.1919	0.183	0.1874	0.1871	0.1864	0.1884	0.1907	0.1877	0.1897	0.1898	0.187	0.1869	0.1851	0.1856	0.1862	0.1878	0.1856	0.186	0.1861	0.191	0.1914	0.1917
P_sp_NBRC_111117	0.1896	0.191	0.191	0.1913	0.1898	0.1904	0.1902	0.1895	0.1912	0.1912	0.1902	0.1912	0.1904	0.1913	0.1929	0.1903	0.1915	0.1906	0.1889	0.1897	0.1902	0.1892	0.1893	0.1914	0.1916	0.1926	0.1928	0.1919	0.1866	0.1875	0.1876	0.1865	0.1877	0.189	0.1875	0.1896	0.1896	0.1868	0.1872	0.1851	0.1862	0.1874	0.1883	0.186	0.1873	0.1862	0.1912	0.1914	0.192
P_pseudoalcaligenes_KF707	0.2096	0.21	0.2112	0.2103	0.2094	0.2101	0.211	0.209	0.2116	0.2122	0.2115	0.2124	0.2127	0.2098	0.2119	0.2103	0.2117	0.2087	0.2074	0.2092	0.2086	0.2081	0.2095	0.2087	0.2095	0.2115	0.2091	0.2126	0.2052	0.2068	0.2068	0.2072	0.2096	0.2076	0.2037	0.2088	0.2094	0.2089	0.2082	0.2073	0.2091	0.2089	0.2093	0.2057	0.2057	0.2078	0.2084	0.2091	0.2088
P_sp_LFM046	0.2086	0.2098	0.2098	0.2128	0.2127	0.2083	0.2085	0.208	0.2111	0.2113	0.2096	0.2099	0.2095	0.2088	0.2114	0.2096	0.2103	0.2101	0.2098	0.2083	0.2091	0.2087	0.209	0.2096	0.2098	0.2125	0.2102	0.2128	0.207	0.2065	0.2053	0.2073	0.2096	0.2076	0.2068	0.2059	0.2061	0.2076	0.2067	0.2075	0.2086	0.2078	0.2081	0.2046	0.2058	0.207	0.2095	0.2096	0.2091
P_alcaligenes_MRY13-0052	0.2089	0.2095	0.2091	0.2105	0.2083	0.2084	0.2087	0.2082	0.2082	0.2083	0.2087	0.2094	0.2085	0.2093	0.211	0.2111	0.2094	0.2081	0.2079	0.2097	0.2038	0.207	0.207	0.2052	0.2069	0.209	0.2102	0.2081	0.2021	0.2037	0.2049	0.205	0.2077	0.2079	0.2041	0.2038	0.2039	0.2059	0.2049	0.2053	0.207	0.2046	0.2058	0.2026	0.2035	0.2045	0.2114	0.2112	0.2101
P_alcaligenes_OT_69	0.2114	0.2112	0.2105	0.2117	0.2103	0.2107	0.2104	0.2095	0.2097	0.2097	0.2105	0.2102	0.2098	0.2119	0.2131	0.2137	0.2118	0.2099	0.2103	0.211	0.2082	0.2077	0.208	0.2092	0.2101	0.2105	0.2115	0.2087	0.2024	0.2043	0.2051	0.2061	0.2086	0.2091	0.2081	0.2056	0.2057	0.2076	0.2064	0.2053	0.2078	0.2059	0.2071	0.2045	0.2052	0.2054	0.2122	0.2119	0.2108
P_sp_Leaf83	0.2088	0.2089	0.2103	0.2122	0.2086	0.21	0.2072	0.2101	0.2076	0.2078	0.2108	0.2101	0.2085	0.2108	0.2104	0.2103	0.2111	0.2084	0.2098	0.2079	0.2054	0.2104	0.2084	0.2044	0.2104	0.2131	0.211	0.212	0.206	0.2081	0.2055	0.2052	0.2071	0.2061	0.2035	0.2056	0.2058	0.2078	0.2067	0.2045	0.2077	0.2072	0.2061	0.2039	0.2045	0.2059	0.2074	0.2075	0.209
P_alcaliphila_34	0.2087	0.2089	0.2105	0.2129	0.2082	0.2101	0.2068	0.2097	0.2083	0.2084	0.2104	0.2098	0.2079	0.2098	0.2112	0.2095	0.2122	0.2086	0.2095	0.2078	0.2091	0.2099	0.2085	0.2082	0.2107	0.213	0.2098	0.2124	0.2061	0.2077	0.2066	0.2051	0.2079	0.206	0.204	0.2057	0.2059	0.208	0.206	0.205	0.207	0.209	0.2075	0.2039	0.2047	0.207	0.2087	0.2084	0.21
P_mendocina_EGD-AQ5	0.2089	0.2089	0.2096	0.2129	0.2077	0.2094	0.2075	0.2104	0.2089	0.209	0.21	0.2102	0.2096	0.2108	0.2134	0.2102	0.2107	0.2103	0.2108	0.2068	0.21	0.2098	0.2099	0.2056	0.2107	0.2128	0.2104	0.2113	0.2063	0.2068	0.2066	0.206	0.2084	0.2064	0.2058	0.2046	0.2048	0.2063	0.2071	0.2051	0.206	0.207	0.2054	0.2041	0.2036	0.2059	0.2088	0.2088	0.2094
P_pseudoalcaligenes_S1	0.2057	0.2068	0.2064	0.2113	0.2069	0.2083	0.2066	0.2072	0.208	0.2083	0.2088	0.2085	0.2084	0.2075	0.2103	0.2092	0.2102	0.2062	0.2087	0.2056	0.2032	0.2077	0.2073	0.2041	0.2084	0.2108	0.2088	0.2102	0.2047	0.2067	0.2047	0.205	0.2036	0.2052	0.2026	0.2035	0.2039	0.2047	0.2053	0.2029	0.2041	0.2057	0.2052	0.2005	0.2014	0.2042	0.207	0.2067	0.2085
P_sp_1-7	0.2072	0.2093	0.2087	0.2061	0.2058	0.2064	0.207	0.2063	0.2045	0.2046	0.2052	0.2056	0.2048	0.2055	0.2074	0.2083	0.2059	0.2059	0.2038	0.2057	0.1984	0.2058	0.2052	0.2042	0.2047	0.2075	0.2064	0.2071	0.1969	0.2041	0.2031	0.2032	0.2046	0.2023	0.1954	0.2018	0.2021	0.2037	0.2024	0.2018	0.204	0.2036	0.1998	0.1995	0.2024	0.2035	0.206	0.2065	0.2067
P_pseudoalcaligenes_AD6	0.2088	0.21	0.21	0.2113	0.2088	0.2093	0.21	0.2097	0.2085	0.2087	0.2099	0.2094	0.2095	0.2111	0.213	0.2106	0.2102	0.2095	0.2111	0.2082	0.21	0.2106	0.2106	0.2095	0.2068	0.2092	0.212	0.2119	0.2038	0.2043	0.2057	0.2064	0.2084	0.2082	0.2078	0.2068	0.207	0.2058	0.207	0.205	0.2054	0.2055	0.2069	0.2022	0.2058	0.2074	0.2109	0.2109	0.2102
P_mendocina_NK-01	0.2092	0.2108	0.2112	0.2109	0.2104	0.2104	0.2081	0.2084	0.2135	0.2139	0.2127	0.213	0.2124	0.2117	0.213	0.2116	0.2119	0.21	0.211	0.2108	0.2102	0.2089	0.2084	0.2092	0.2113	0.2138	0.2124	0.2127	0.2079	0.2083	0.2074	0.2072	0.2092	0.2094	0.2076	0.2091	0.2095	0.2112	0.2075	0.2055	0.2066	0.2064	0.2071	0.205	0.2052	0.208	0.2127	0.2129	0.2104
P_mendocina_S13.2	0.2074	0.2093	0.21	0.2102	0.2098	0.2091	0.2072	0.2079	0.2113	0.2116	0.2112	0.2103	0.2105	0.2108	0.2122	0.2112	0.2103	0.2095	0.2107	0.2102	0.2095	0.2097	0.2091	0.2092	0.2103	0.2124	0.2112	0.212	0.2057	0.2059	0.2068	0.2071	0.2106	0.2093	0.2066	0.2084	0.2089	0.2094	0.2079	0.2056	0.2067	0.2055	0.2055	0.2037	0.2058	0.2068	0.2091	0.2095	0.2093
P_mendocina_DLHK	0.207	0.2078	0.2082	0.2094	0.2068	0.2097	0.2072	0.2072	0.2079	0.2081	0.2092	0.2099	0.2088	0.2077	0.2101	0.2083	0.2105	0.2079	0.208	0.2069	0.2065	0.2059	0.2062	0.207	0.2083	0.2103	0.2092	0.207	0.205	0.205	0.2028	0.204	0.2082	0.2084	0.2042	0.2017	0.2019	0.2049	0.2031	0.2033	0.2044	0.2047	0.2052	0.1995	0.1999	0.2053	0.2067	0.2069	0.2082
P_mendocina_ymp	0.2058	0.2073	0.2066	0.2092	0.2076	0.2083	0.2072	0.2062	0.208	0.2083	0.2084	0.2093	0.2091	0.2075	0.2087	0.2082	0.2084	0.2049	0.2064	0.2052	0.205	0.2043	0.2049	0.2059	0.2083	0.2094	0.2065	0.2054	0.2036	0.2044	0.2021	0.2038	0.2059	0.2063	0.2033	0.2011	0.2015	0.2043	0.2026	0.2019	0.2013	0.2027	0.204	0.2001	0.1997	0.2055	0.2065	0.2068	0.2067
P_sp_EGD-AK9	0.2028	0.2038	0.2046	0.2049	0.202	0.2036	0.2029	0.203	0.2014	0.2015	0.2021	0.2023	0.202	0.2018	0.2046	0.2035	0.204	0.2018	0.202	0.2022	0.2011	0.2018	0.2015	0.2007	0.2023	0.204	0.2031	0.2054	0.1979	0.1975	0.1974	0.1992	0.2034	0.2026	0.2003	0.1989	0.1991	0.1991	0.1974	0.1977	0.1985	0.198	0.1986	0.1946	0.196	0.1989	0.205	0.2051	0.2052
P_alcaligenes_NBRC_14159	0.0001	0.0001	0.0001	0.0001	0.0001	0.0001	0.0001	0.0001	0.0001	0.0001	0.0001	0.0001	0.0001	0.0001	0.0001	0.0001	0.0001	0.0001	0.0001	0.0001	0.0001	0.0001	0.0001	0.0001	0.0001	0.0001	0.0001	0.0001	0.0001	0.0001	0.0001	0.0001	0.0001	0.0001	0.0001	0.0001	0.0001	0.0001	0.0001	0.0001	0.0001	0.0001	0.0001	0.0001	0.0001	0.0001	0.0001	0.0001	0.0001
P_sp_ML96	0.2073	0.2072	0.2094	0.2104	0.2096	0.2069	0.209	0.2087	0.2092	0.2093	0.2088	0.2096	0.2095	0.2081	0.2124	0.2109	0.2116	0.2109	0.2101	0.2086	0.21	0.2097	0.2091	0.2093	0.2109	0.2135	0.213	0.2127	0.2095	0.2094	0.2081	0.2088	0.2103	0.2093	0.2068	0.206	0.2061	0.2095	0.2068	0.2048	0.2065	0.2062	0.2056	0.2048	0.2059	0.2067	0.2121	0.2115	0.2103
P_sp_313	0.2243	0.2248	0.2241	0.2251	0.2201	0.2248	0.2242	0.2234	0.225	0.2252	0.2253	0.2259	0.2274	0.2245	0.2242	0.2248	0.2234	0.2223	0.2212	0.2231	0.2201	0.2229	0.2238	0.2157	0.2214	0.2236	0.2238	0.2261	0.2191	0.2197	0.2227	0.2188	0.2214	0.2219	0.2177	0.2198	0.2201	0.2228	0.2235	0.2223	0.2223	0.2253	0.2217	0.217	0.2209	0.222	0.2248	0.2249	0.2252
P_sp_HUK17	0.2259	0.2241	0.2254	0.2268	0.2229	0.2282	0.2268	0.2282	0.2264	0.2266	0.2311	0.2317	0.2317	0.2282	0.225	0.227	0.2254	0.2246	0.2239	0.2239	0.2249	0.2277	0.2279	0.2209	0.2254	0.2253	0.2268	0.2247	0.2218	0.2202	0.2272	0.2233	0.227	0.2285	0.2278	0.2221	0.2221	0.2235	0.2234	0.2258	0.2237	0.2281	0.2241	0.2214	0.2228	0.224	0.2272	0.2271	0.2324
P_oleovorans_MOIL14HWK12	0.2225	0.2231	0.2244	0.2241	0.2215	0.2255	0.2227	0.2263	0.2217	0.2217	0.2219	0.223	0.2242	0.223	0.2233	0.2246	0.2222	0.2229	0.2233	0.2208	0.2212	0.2226	0.2201	0.2196	0.2221	0.223	0.2228	0.2233	0.2188	0.2189	0.2233	0.2191	0.2249	0.2192	0.2225	0.2197	0.22	0.2232	0.2211	0.2192	0.2214	0.2197	0.2189	0.2172	0.2208	0.2186	0.2241	0.2243	0.2232
P_psychrotolerans_NS201	0.2229	0.2252	0.2254	0.2224	0.2191	0.2206	0.218	0.2207	0.2248	0.225	0.222	0.2233	0.2258	0.2234	0.2221	0.2208	0.2241	0.2226	0.2205	0.2237	0.2223	0.2183	0.2182	0.2181	0.2209	0.2236	0.2241	0.2198	0.2205	0.2197	0.2222	0.2185	0.2208	0.223	0.2161	0.2198	0.2199	0.2213	0.2189	0.2176	0.2183	0.2213	0.2199	0.2127	0.2162	0.2162	0.2225	0.223	0.22
P_psychrotolerans_SB5	0.2219	0.2237	0.2244	0.2227	0.2195	0.2208	0.2178	0.2212	0.2247	0.2249	0.2231	0.2243	0.2264	0.2218	0.2214	0.221	0.2237	0.2211	0.2189	0.2225	0.222	0.2187	0.2193	0.217	0.2198	0.2225	0.2232	0.2238	0.2181	0.2193	0.2239	0.2189	0.2215	0.2217	0.2165	0.2198	0.22	0.2223	0.2214	0.2176	0.2181	0.2211	0.2192	0.2146	0.2186	0.2197	0.2211	0.2212	0.2206
P_stutzeri_ODKF13	0.2137	0.2161	0.216	0.2167	0.2145	0.2138	0.2133	0.2132	0.2169	0.2171	0.2187	0.2188	0.2175	0.2146	0.2165	0.2161	0.2154	0.2159	0.2149	0.2122	0.2138	0.2139	0.2128	0.2148	0.2147	0.2163	0.2181	0.2157	0.2132	0.2134	0.2131	0.2136	0.2159	0.2144	0.2104	0.214	0.2143	0.214	0.2138	0.2134	0.2125	0.2125	0.2137	0.2066	0.2106	0.2127	0.2172	0.2171	0.2168
P_stutzeri_NT0124	0.2112	0.2144	0.2141	0.2131	0.2114	0.2104	0.2097	0.211	0.2144	0.2152	0.2165	0.2177	0.2163	0.2125	0.2128	0.2129	0.2115	0.212	0.2112	0.2089	0.2093	0.2114	0.2103	0.2135	0.2101	0.2121	0.2134	0.2141	0.2105	0.2099	0.2112	0.2119	0.2115	0.2116	0.2065	0.2106	0.2115	0.21	0.2102	0.2097	0.2087	0.2091	0.2097	0.2044	0.2073	0.2107	0.2127	0.2131	0.2137
P_stutzeri_T13	0.2135	0.2156	0.2153	0.2158	0.2135	0.2132	0.2135	0.2131	0.2142	0.2143	0.2169	0.2171	0.2153	0.2138	0.2149	0.2161	0.2138	0.2151	0.2131	0.2109	0.2072	0.2133	0.2123	0.2146	0.213	0.2141	0.2153	0.2155	0.2126	0.213	0.2118	0.2141	0.2152	0.2132	0.2088	0.2121	0.2124	0.2115	0.2115	0.2124	0.2115	0.2117	0.2114	0.2051	0.2086	0.2119	0.2171	0.217	0.2169
P_stutzeri_SLG510A3-8	0.2118	0.2152	0.2143	0.2151	0.2122	0.2128	0.2115	0.2117	0.2146	0.215	0.2176	0.2184	0.2163	0.2133	0.2134	0.2153	0.2134	0.2141	0.2138	0.2097	0.211	0.212	0.2122	0.2135	0.2114	0.2135	0.2166	0.2145	0.2108	0.2113	0.2111	0.213	0.2136	0.2122	0.2078	0.2125	0.2131	0.2112	0.2111	0.2104	0.212	0.2122	0.2116	0.2049	0.2087	0.2108	0.2161	0.2163	0.2145
P_mendocina_1223_PMEN	0.2106	0.213	0.2135	0.2145	0.2106	0.212	0.2106	0.2107	0.2141	0.2146	0.216	0.2164	0.2158	0.2135	0.2154	0.2154	0.214	0.2141	0.2122	0.2084	0.2074	0.2133	0.2127	0.2106	0.2119	0.2152	0.2153	0.2154	0.2104	0.2106	0.211	0.2121	0.2136	0.2127	0.1999	0.2135	0.2138	0.2104	0.2107	0.212	0.2128	0.2115	0.2103	0.2041	0.2081	0.2124	0.2159	0.2158	0.2156
P_stutzeri_267_PSTU	0.2126	0.2138	0.2148	0.2138	0.2125	0.2116	0.2108	0.2128	0.216	0.2165	0.2167	0.2176	0.2153	0.2123	0.213	0.2137	0.2133	0.214	0.2123	0.2098	0.2037	0.2128	0.2117	0.211	0.2108	0.2139	0.2138	0.2138	0.2103	0.2108	0.2104	0.2111	0.2136	0.2115	0.2078	0.2121	0.2124	0.2097	0.2103	0.2108	0.2107	0.2109	0.2089	0.204	0.2074	0.2105	0.2142	0.2143	0.2138
P_chloritidismutans_AW-1	0.216	0.2179	0.2181	0.2175	0.2128	0.2132	0.2144	0.2151	0.2174	0.2178	0.2172	0.2162	0.2187	0.2131	0.2182	0.2172	0.2166	0.217	0.2135	0.213	0.2094	0.2143	0.2155	0.2137	0.213	0.2136	0.212	0.2144	0.21	0.2102	0.208	0.2128	0.2132	0.215	0.2027	0.2102	0.2109	0.2103	0.2101	0.2058	0.2099	0.208	0.2061	0.2054	0.2068	0.2086	0.2143	0.2144	0.2144
P_stutzeri_BAL361	0.2149	0.216	0.216	0.2163	0.2135	0.2149	0.2153	0.2144	0.2158	0.216	0.2167	0.2162	0.2145	0.2128	0.2181	0.2152	0.2161	0.2158	0.2137	0.2131	0.2073	0.2137	0.2149	0.21	0.2134	0.2155	0.2127	0.2139	0.2035	0.2118	0.2091	0.2118	0.2134	0.2129	0.2117	0.2113	0.2116	0.2126	0.2115	0.2081	0.2112	0.2081	0.2092	0.2052	0.208	0.2108	0.2152	0.2152	0.2156
P_stutzeri_NF13	0.2169	0.2176	0.2183	0.218	0.2144	0.2152	0.2177	0.2151	0.2186	0.2187	0.2166	0.2158	0.2174	0.2149	0.219	0.2187	0.2185	0.2187	0.2151	0.2128	0.2096	0.2134	0.2146	0.212	0.2134	0.2161	0.2155	0.2164	0.2126	0.2128	0.2139	0.213	0.2129	0.2137	0.2108	0.2107	0.211	0.2143	0.2123	0.2092	0.211	0.2111	0.2118	0.2064	0.2093	0.2119	0.2133	0.2131	0.2171
P_stutzeri_RCH2	0.2152	0.2171	0.2164	0.2146	0.2134	0.2132	0.2154	0.2141	0.2185	0.2191	0.2189	0.2205	0.2185	0.2133	0.2177	0.2173	0.2172	0.2173	0.2166	0.2143	0.2149	0.2155	0.2154	0.2127	0.215	0.217	0.2161	0.2169	0.2107	0.2121	0.212	0.2148	0.2149	0.2156	0.211	0.2141	0.2148	0.2134	0.2134	0.2099	0.2111	0.2119	0.2144	0.2091	0.2104	0.2142	0.2169	0.2172	0.2189
P_stutzeri_KOS6	0.2136	0.2148	0.2159	0.2159	0.2146	0.2147	0.2124	0.2143	0.2151	0.2153	0.2156	0.2166	0.2147	0.2129	0.2155	0.2151	0.2148	0.2159	0.2145	0.214	0.2091	0.2133	0.2137	0.2137	0.2134	0.217	0.2143	0.2158	0.2097	0.2128	0.2097	0.21	0.2128	0.2124	0.2014	0.2126	0.2129	0.212	0.2125	0.2131	0.2119	0.2118	0.2116	0.2073	0.2079	0.211	0.2157	0.2154	0.2153
P_sp_Chol1	0.2184	0.2202	0.2187	0.2195	0.2154	0.2176	0.2166	0.216	0.2172	0.2173	0.2204	0.2188	0.2195	0.2158	0.2188	0.217	0.2173	0.2177	0.2165	0.215	0.2173	0.2147	0.2156	0.2142	0.2149	0.2173	0.2157	0.2196	0.2115	0.2106	0.2106	0.2117	0.2146	0.2156	0.2138	0.2108	0.2111	0.2148	0.212	0.2098	0.2129	0.2094	0.2113	0.2079	0.2118	0.2131	0.2197	0.2195	0.2174
P_stutzeri_DSM_10701	0.2088	0.2111	0.2116	0.2136	0.2103	0.2137	0.2106	0.2099	0.2101	0.2105	0.2107	0.2122	0.2118	0.2082	0.212	0.211	0.2091	0.209	0.2105	0.2099	0.2069	0.212	0.2116	0.2098	0.2113	0.2143	0.2113	0.2118	0.2077	0.2087	0.2076	0.2082	0.212	0.2083	0.2073	0.206	0.2066	0.2091	0.2072	0.2074	0.2091	0.2082	0.2078	0.2059	0.2077	0.2094	0.2111	0.2117	0.2145
P_sp_TTU2014-096BSC	0.211	0.2133	0.2126	0.2146	0.2111	0.2138	0.2118	0.2112	0.2101	0.2103	0.2111	0.2118	0.2114	0.2085	0.2121	0.2123	0.212	0.2115	0.2115	0.2106	0.2096	0.2113	0.2106	0.212	0.2137	0.2172	0.2157	0.2137	0.2093	0.2102	0.2096	0.2092	0.213	0.2104	0.2118	0.2089	0.2091	0.2112	0.2092	0.2111	0.2115	0.2101	0.2086	0.2067	0.2097	0.2111	0.2129	0.2132	0.2156
P_azotifigens_DSM_17556	0.2164	0.217	0.2184	0.2188	0.216	0.2161	0.2149	0.2172	0.2172	0.2174	0.2166	0.2158	0.2141	0.2124	0.2187	0.2175	0.2189	0.2181	0.2182	0.214	0.2165	0.2165	0.217	0.2191	0.2172	0.2191	0.2181	0.2199	0.2065	0.2111	0.2119	0.2125	0.2161	0.2177	0.2128	0.2114	0.2115	0.2143	0.2119	0.2121	0.2122	0.2112	0.2119	0.2089	0.2107	0.2131	0.216	0.216	0.2187
P_sp_YS-1p	0.215	0.2161	0.2177	0.2153	0.2166	0.2135	0.2152	0.213	0.214	0.2142	0.2148	0.2148	0.2127	0.2137	0.2172	0.2162	0.2175	0.2166	0.2135	0.2128	0.2159	0.2151	0.2136	0.2123	0.2136	0.2153	0.2169	0.2153	0.2093	0.2105	0.2106	0.2103	0.2141	0.2158	0.21	0.2117	0.2119	0.2123	0.2108	0.2108	0.2112	0.2114	0.2116	0.2097	0.2098	0.2098	0.2167	0.2166	0.2164
P_aeruginosa_C3719	0.2167	0.2168	0.2178	0.2163	0.2174	0.2146	0.2153	0.2141	0.2152	0.2152	0.2163	0.2158	0.2134	0.2145	0.2166	0.2167	0.2183	0.2163	0.2149	0.2137	0.2174	0.2163	0.2145	0.2154	0.2163	0.2164	0.2195	0.2163	0.2109	0.2118	0.2106	0.2113	0.2147	0.2172	0.214	0.2127	0.2128	0.2135	0.2123	0.2112	0.2128	0.2121	0.2122	0.2118	0.2105	0.2112	0.2173	0.2167	0.2166
P_aeruginosa_B3-CFI	0.2149	0.216	0.2174	0.2154	0.2174	0.2137	0.2153	0.2136	0.2146	0.2147	0.2149	0.2151	0.2128	0.2139	0.2174	0.2168	0.2183	0.2175	0.2138	0.2122	0.2142	0.216	0.214	0.2134	0.2138	0.2159	0.2181	0.2156	0.2067	0.2097	0.2111	0.2104	0.214	0.2154	0.205	0.2115	0.2117	0.2124	0.2112	0.211	0.2122	0.211	0.211	0.2099	0.2098	0.2094	0.2166	0.2164	0.2146
P_aeruginosa_14672	0.2156	0.2162	0.2174	0.2156	0.2163	0.2132	0.2151	0.2134	0.2139	0.214	0.2149	0.215	0.2128	0.2138	0.2168	0.2165	0.218	0.2169	0.2143	0.2118	0.2152	0.2151	0.2136	0.2124	0.2146	0.2164	0.2178	0.2154	0.2093	0.2101	0.2113	0.2099	0.2146	0.2152	0.2102	0.2117	0.2118	0.2121	0.2111	0.2106	0.2117	0.2117	0.2112	0.2099	0.21	0.2097	0.216	0.2162	0.2159
P_aeruginosa_WH-SGI-V-07412	0.2154	0.2164	0.217	0.2157	0.2168	0.2138	0.2146	0.2135	0.2142	0.2143	0.2156	0.215	0.2125	0.2139	0.2167	0.2163	0.2176	0.2167	0.2141	0.2117	0.2158	0.2153	0.2141	0.2134	0.2142	0.216	0.2175	0.2156	0.2085	0.2095	0.2111	0.2101	0.2147	0.2154	0.2111	0.2116	0.2118	0.2125	0.2109	0.2109	0.2111	0.212	0.2112	0.2097	0.2103	0.2096	0.2165	0.2162	0.2141
P_aeruginosa_231_PPRO	0.2141	0.2153	0.2164	0.214	0.2161	0.2127	0.2145	0.2123	0.2132	0.2134	0.2141	0.2148	0.2126	0.2133	0.2163	0.2153	0.2171	0.2154	0.2126	0.212	0.2147	0.2154	0.2131	0.2115	0.2136	0.2154	0.2166	0.2151	0.2085	0.2098	0.2096	0.2104	0.2141	0.2153	0.2095	0.2117	0.212	0.2123	0.21	0.2101	0.2106	0.2106	0.2105	0.2089	0.2096	0.2089	0.2146	0.2149	0.2143
P_aeruginosa_AZPAE15033	0.2151	0.2164	0.2174	0.2149	0.217	0.2134	0.2154	0.2131	0.2131	0.2132	0.2142	0.215	0.2124	0.2134	0.2166	0.216	0.2174	0.2158	0.2129	0.2128	0.2157	0.2159	0.2137	0.2127	0.2145	0.2163	0.2172	0.2155	0.209	0.2102	0.2103	0.2107	0.2146	0.2163	0.2098	0.2123	0.2124	0.2129	0.2103	0.2106	0.211	0.2109	0.2112	0.2098	0.2102	0.2094	0.2155	0.2155	0.2143
P_sp_HMSC05H02	0.2153	0.2164	0.2174	0.2148	0.217	0.2138	0.2151	0.2136	0.2138	0.2139	0.2149	0.2149	0.2125	0.2137	0.2167	0.2165	0.2181	0.2163	0.2136	0.212	0.2155	0.2153	0.2138	0.2129	0.2141	0.2159	0.2175	0.2156	0.209	0.2102	0.2115	0.2101	0.2148	0.2156	0.2109	0.2114	0.2115	0.2126	0.2109	0.2116	0.2118	0.2113	0.2112	0.2104	0.2096	0.2096	0.2161	0.216	0.2153
P_aeruginosa_1079_PAER	0.2151	0.2159	0.2174	0.2156	0.2164	0.2131	0.2145	0.2131	0.2143	0.2144	0.2146	0.2151	0.2127	0.2142	0.2172	0.216	0.2171	0.2172	0.2134	0.2123	0.215	0.2148	0.2136	0.2129	0.2136	0.2153	0.2169	0.2146	0.2094	0.2107	0.2105	0.2099	0.2146	0.2146	0.2113	0.2111	0.2113	0.2122	0.2113	0.2109	0.2118	0.2115	0.2105	0.2101	0.2094	0.2091	0.216	0.2156	0.2156
P_aeruginosa_BWHPSA042	0.2144	0.2158	0.2168	0.215	0.2154	0.2125	0.2138	0.2125	0.2132	0.2134	0.2147	0.2147	0.212	0.2128	0.2153	0.215	0.2165	0.216	0.2125	0.2115	0.2137	0.2148	0.2126	0.2113	0.2125	0.2145	0.2162	0.2139	0.208	0.2087	0.2097	0.2091	0.2138	0.2147	0.2098	0.2106	0.2109	0.2113	0.2098	0.2104	0.2105	0.2097	0.2097	0.2079	0.209	0.209	0.2156	0.2154	0.2139
P_aeruginosa_LES400	0.2142	0.2154	0.2166	0.2135	0.2154	0.2119	0.2138	0.212	0.2136	0.2138	0.2151	0.2144	0.2129	0.2125	0.2154	0.2148	0.2166	0.215	0.2119	0.2109	0.2132	0.2145	0.2128	0.2112	0.213	0.2151	0.2164	0.2149	0.2072	0.2089	0.2096	0.209	0.2129	0.2144	0.2097	0.2101	0.2105	0.2115	0.2101	0.209	0.2098	0.2102	0.2092	0.2079	0.2086	0.2084	0.2146	0.2149	0.2132
P_aeruginosa_ATCC_43390	0.2154	0.2164	0.2175	0.215	0.2161	0.2134	0.2146	0.2132	0.2137	0.2138	0.2144	0.2139	0.2123	0.2129	0.2166	0.216	0.218	0.2161	0.2136	0.2119	0.2147	0.2152	0.2135	0.2126	0.2134	0.2151	0.2174	0.2146	0.2067	0.2085	0.2098	0.21	0.2141	0.2147	0.2101	0.2112	0.2113	0.2118	0.2103	0.2104	0.2105	0.2105	0.2108	0.2095	0.2086	0.21	0.2163	0.216	0.2141
P_sp_P179	0.2143	0.2157	0.2164	0.2145	0.2153	0.2124	0.2141	0.2121	0.2132	0.2134	0.2148	0.2144	0.2123	0.2131	0.2162	0.2154	0.2169	0.216	0.212	0.2112	0.2133	0.2139	0.213	0.212	0.2132	0.2153	0.2165	0.2146	0.2071	0.2096	0.2104	0.2097	0.2141	0.2145	0.2079	0.2097	0.2101	0.2114	0.2098	0.2104	0.2107	0.2102	0.2096	0.2086	0.2089	0.2089	0.2154	0.2155	0.2143
P_aeruginosa_PAO1	0.2139	0.2154	0.2162	0.2145	0.2148	0.2127	0.2143	0.2121	0.2133	0.2136	0.2144	0.2143	0.2124	0.2124	0.2165	0.2157	0.2166	0.2168	0.2116	0.2173	0.2133	0.2142	0.213	0.212	0.2131	0.2153	0.2165	0.2143	0.2084	0.2096	0.2101	0.2094	0.2135	0.2134	0.2096	0.211	0.2114	0.2122	0.2103	0.2107	0.211	0.2114	0.2105	0.2096	0.2097	0.2089	0.216	0.2159	0.214
P_aeruginosa_M10	0.2143	0.2153	0.2163	0.2143	0.2148	0.2131	0.2137	0.2127	0.2134	0.2135	0.2142	0.2139	0.2117	0.2116	0.2168	0.2148	0.2165	0.2165	0.2116	0.2106	0.214	0.214	0.2127	0.2122	0.2133	0.2152	0.2167	0.2135	0.2078	0.2089	0.2095	0.2093	0.2131	0.213	0.2094	0.2104	0.2107	0.2115	0.21	0.2106	0.2108	0.2104	0.21	0.209	0.2088	0.2086	0.2151	0.2147	0.2128
P_aeruginosa_ATCC_33352	0.2146	0.2158	0.2165	0.2145	0.2153	0.2131	0.2143	0.2122	0.2133	0.2134	0.214	0.2137	0.2118	0.2126	0.2166	0.2161	0.2166	0.2163	0.2126	0.2113	0.2138	0.214	0.2128	0.2118	0.2133	0.2151	0.2167	0.214	0.2082	0.2097	0.2104	0.2093	0.2132	0.2134	0.2098	0.2106	0.2108	0.2117	0.2104	0.2108	0.2112	0.2111	0.21	0.2095	0.2092	0.2096	0.2157	0.2154	0.214
P_aeruginosa_720_PAER	0.2145	0.2156	0.2166	0.215	0.2164	0.2132	0.2145	0.2125	0.2133	0.2134	0.2149	0.2146	0.2116	0.213	0.2163	0.2159	0.2169	0.2165	0.2133	0.2111	0.2154	0.2142	0.2132	0.2124	0.2134	0.2153	0.2167	0.215	0.2079	0.2089	0.2104	0.2089	0.2149	0.2139	0.2103	0.2112	0.2114	0.2119	0.2099	0.2105	0.2102	0.2108	0.21	0.2087	0.2099	0.2093	0.2153	0.2154	0.2135
P_aeruginosa_WH-SGI-V-07330	0.2156	0.2166	0.2177	0.2149	0.2167	0.2126	0.2154	0.2135	0.2139	0.214	0.2153	0.2151	0.2122	0.2139	0.2168	0.2159	0.2177	0.2161	0.2139	0.2121	0.2134	0.2148	0.2139	0.2085	0.214	0.216	0.2175	0.2156	0.2061	0.2096	0.2106	0.2098	0.2145	0.2154	0.2109	0.2114	0.2116	0.2131	0.2108	0.2104	0.2116	0.2113	0.2104	0.2085	0.2092	0.209	0.2158	0.2159	0.215
P_aeruginosa_P50_London_9_VIM_2_01_13	0.2154	0.2166	0.2175	0.2149	0.2168	0.2126	0.2154	0.2134	0.214	0.2141	0.2154	0.2152	0.2123	0.2139	0.2165	0.2156	0.2176	0.2159	0.2138	0.2122	0.2132	0.2147	0.2138	0.2082	0.2137	0.2157	0.2176	0.2154	0.2047	0.2096	0.2105	0.21	0.2142	0.2155	0.2105	0.2111	0.2114	0.2128	0.2106	0.2105	0.2118	0.2111	0.2106	0.2083	0.2091	0.2091	0.2157	0.2158	0.2152
P_aeruginosa_P22_London_17_VIM_2_06_10	0.2159	0.2168	0.2179	0.215	0.2169	0.2126	0.2155	0.2136	0.2135	0.2136	0.215	0.2149	0.212	0.2138	0.2168	0.216	0.2177	0.2161	0.2142	0.2122	0.2138	0.2149	0.214	0.2086	0.2141	0.2161	0.2174	0.2154	0.2048	0.2097	0.2106	0.2099	0.2145	0.2154	0.2041	0.2113	0.2115	0.213	0.2108	0.2104	0.2117	0.2113	0.2106	0.2083	0.2089	0.2091	0.2155	0.2155	0.215
P_aeruginosa_BWHPSA022	0.214	0.2154	0.2165	0.2145	0.2153	0.2124	0.214	0.2118	0.2134	0.2138	0.2147	0.2146	0.2126	0.2129	0.2162	0.2151	0.2167	0.215	0.2121	0.2112	0.2124	0.2138	0.2125	0.208	0.2125	0.2149	0.2168	0.215	0.2061	0.2094	0.21	0.2089	0.2132	0.2141	0.203	0.2109	0.2113	0.2125	0.2101	0.2091	0.2104	0.2105	0.2097	0.2086	0.2091	0.2086	0.215	0.2153	0.2137
P_aeruginosa_BWHPSA046	0.2131	0.2146	0.2154	0.2129	0.2141	0.2119	0.2138	0.212	0.2129	0.2132	0.2135	0.2142	0.2119	0.2122	0.2155	0.2147	0.2162	0.2154	0.2116	0.2111	0.2137	0.2141	0.2126	0.2112	0.2119	0.2145	0.2156	0.2142	0.2057	0.2095	0.2096	0.2084	0.2126	0.2133	0.2013	0.2112	0.2117	0.2112	0.2098	0.2093	0.2102	0.2101	0.2101	0.2082	0.2087	0.2078	0.215	0.2154	0.2144
P_aeruginosa_AZPAE12413	0.2155	0.2171	0.2178	0.2153	0.2165	0.2139	0.2151	0.2138	0.2139	0.214	0.2153	0.2157	0.2123	0.2145	0.2183	0.2175	0.2187	0.2173	0.2147	0.2128	0.2153	0.2169	0.2152	0.2132	0.2143	0.2161	0.2178	0.2158	0.2077	0.211	0.2114	0.2102	0.2151	0.2159	0.206	0.2118	0.212	0.2124	0.211	0.211	0.2126	0.2119	0.2112	0.2101	0.2103	0.2101	0.2162	0.2163	0.2158
P_denitrificans_1332_PDEN	0.2138	0.215	0.2163	0.2136	0.2153	0.212	0.2137	0.212	0.2132	0.2134	0.2143	0.2144	0.2124	0.2125	0.2159	0.2148	0.2164	0.2155	0.2119	0.2106	0.2136	0.2143	0.213	0.2118	0.2127	0.2148	0.2155	0.2145	0.2049	0.2089	0.2099	0.2094	0.2135	0.2136	0.2019	0.2109	0.2113	0.2119	0.2099	0.209	0.2102	0.2105	0.21	0.2084	0.2086	0.2082	0.2153	0.2151	0.2146
P_aeruginosa_BWHPSA017	0.2141	0.2152	0.2162	0.214	0.2149	0.212	0.2137	0.2123	0.2132	0.2135	0.2143	0.2144	0.2124	0.2126	0.2156	0.2151	0.2165	0.2154	0.2127	0.2107	0.2118	0.2143	0.2132	0.2109	0.2129	0.2148	0.2167	0.2148	0.2042	0.2096	0.2095	0.2094	0.2133	0.2137	0.2033	0.2113	0.2118	0.2122	0.2103	0.2094	0.2108	0.2103	0.21	0.2088	0.2088	0.2083	0.2152	0.2151	0.2147
P_aeruginosa_150_PMEN	0.2085	0.21	0.2107	0.2108	0.2109	0.2077	0.2084	0.2079	0.2087	0.2088	0.2096	0.2092	0.2074	0.2087	0.2122	0.2113	0.2133	0.2116	0.2077	0.2078	0.2105	0.2112	0.2098	0.2068	0.2084	0.2105	0.2121	0.2091	0.2058	0.2063	0.2049	0.2054	0.208	0.2092	0.2061	0.2077	0.2079	0.2078	0.2069	0.2072	0.2077	0.206	0.2055	0.2062	0.2053	0.2053	0.2117	0.2113	0.2107
P_aeruginosa_JD328	0.2085	0.2097	0.2116	0.2111	0.2115	0.2095	0.2102	0.2096	0.2081	0.2082	0.2093	0.2088	0.2075	0.2071	0.2124	0.2112	0.2133	0.2123	0.2083	0.2083	0.2113	0.2107	0.2102	0.208	0.2088	0.211	0.2124	0.2098	0.2031	0.2034	0.2048	0.2052	0.2096	0.209	0.2065	0.2069	0.207	0.2068	0.2059	0.2062	0.2059	0.205	0.2064	0.2048	0.2046	0.2044	0.2097	0.2097	0.2103
P_aeruginosa_JD310	0.2087	0.2096	0.2109	0.2095	0.2109	0.2068	0.209	0.2083	0.2074	0.2076	0.2094	0.2089	0.207	0.2073	0.2115	0.2105	0.2124	0.2107	0.2078	0.2072	0.2097	0.2096	0.2088	0.2062	0.2073	0.2092	0.2107	0.2088	0.2023	0.204	0.2039	0.2039	0.2081	0.2081	0.2046	0.2047	0.2049	0.2067	0.2052	0.2046	0.2047	0.206	0.204	0.2029	0.2034	0.2028	0.2098	0.2098	0.2079
P_aeruginosa_JD332	0.2091	0.2112	0.2118	0.2115	0.2113	0.2095	0.2093	0.2078	0.2078	0.2079	0.2093	0.2091	0.2066	0.2074	0.2111	0.2098	0.2127	0.211	0.2082	0.2072	0.2096	0.2109	0.2084	0.2063	0.2082	0.2102	0.2111	0.2088	0.2009	0.2021	0.2016	0.2035	0.2072	0.208	0.2052	0.2041	0.2042	0.2058	0.2048	0.2045	0.2049	0.2037	0.2047	0.2033	0.2026	0.2035	0.2087	0.2087	0.2082
P_aeruginosa_WH-SGI-V-07486	0.2147	0.2161	0.2166	0.216	0.2169	0.2133	0.2159	0.2139	0.2137	0.2138	0.2151	0.2147	0.2126	0.2141	0.2167	0.2165	0.2175	0.2161	0.2138	0.213	0.2131	0.2153	0.2143	0.2133	0.2141	0.2158	0.2165	0.2165	0.2064	0.2094	0.2112	0.209	0.2142	0.2144	0.2084	0.212	0.2122	0.2117	0.2106	0.2107	0.2123	0.2118	0.2115	0.2092	0.2092	0.2089	0.2171	0.2168	0.2158
P_aeruginosa_WH-SGI-V-07646	0.2149	0.2161	0.2168	0.2162	0.2171	0.2134	0.2159	0.2139	0.2138	0.2139	0.2154	0.2148	0.2126	0.2139	0.2166	0.2162	0.2177	0.2161	0.2135	0.2134	0.2145	0.2153	0.2142	0.2129	0.214	0.2157	0.2168	0.2169	0.207	0.2097	0.2113	0.2093	0.2144	0.2147	0.2094	0.212	0.2122	0.2115	0.2109	0.211	0.2124	0.2118	0.2113	0.2095	0.2093	0.209	0.217	0.2168	0.2159
P_aeruginosa_AZPAE13879	0.2153	0.2163	0.2171	0.2164	0.2171	0.2136	0.2161	0.214	0.2138	0.2139	0.2155	0.2147	0.2125	0.2143	0.2169	0.2166	0.218	0.2164	0.2138	0.2133	0.2139	0.2155	0.2144	0.213	0.2143	0.216	0.2169	0.2169	0.2071	0.2097	0.2115	0.2095	0.2145	0.2148	0.2103	0.2119	0.2121	0.2116	0.211	0.2112	0.2125	0.2117	0.2113	0.2095	0.2093	0.2092	0.2171	0.2168	0.216
P_aeruginosa_NCGM_1900	0.2136	0.2152	0.2158	0.2151	0.2159	0.2122	0.2148	0.2128	0.2133	0.2136	0.215	0.2145	0.2126	0.2132	0.2161	0.2156	0.2169	0.2155	0.212	0.2124	0.2132	0.2144	0.2132	0.212	0.2128	0.2148	0.2155	0.2156	0.2079	0.2088	0.2105	0.2085	0.2133	0.2133	0.208	0.211	0.2115	0.2107	0.21	0.2099	0.2115	0.2108	0.2105	0.2084	0.2086	0.2076	0.2163	0.2162	0.215
P_aeruginosa_WH-SGI-V-07627	0.2148	0.2161	0.2168	0.2162	0.2169	0.2131	0.2159	0.214	0.2142	0.2143	0.2154	0.2148	0.2127	0.2142	0.2167	0.2166	0.2177	0.2161	0.2137	0.2133	0.2145	0.2154	0.2143	0.213	0.2142	0.2158	0.2168	0.2169	0.207	0.21	0.2114	0.2093	0.2144	0.2147	0.2036	0.2119	0.2121	0.2116	0.2109	0.2109	0.2124	0.2117	0.2113	0.2094	0.2092	0.209	0.2171	0.2167	0.2157
P_aeruginosa_TSB_2	0.2144	0.216	0.2167	0.2158	0.2165	0.2134	0.2153	0.2135	0.2134	0.2135	0.2143	0.214	0.2121	0.2129	0.2171	0.2159	0.2176	0.2161	0.2139	0.2132	0.2152	0.2157	0.2142	0.2128	0.2142	0.2158	0.2173	0.2157	0.2066	0.2097	0.2112	0.2094	0.2154	0.2138	0.21	0.2109	0.211	0.2119	0.2112	0.2111	0.2119	0.2113	0.2107	0.2097	0.2095	0.2103	0.2169	0.2167	0.2147
P_sp_2_1_26	0.2132	0.2151	0.2157	0.2149	0.2158	0.2127	0.2145	0.2128	0.2126	0.2127	0.2142	0.2134	0.2118	0.2121	0.2164	0.2156	0.2168	0.2149	0.2131	0.2125	0.2149	0.214	0.2123	0.2116	0.2142	0.216	0.2163	0.2153	0.2085	0.2094	0.2099	0.2089	0.2134	0.2143	0.2101	0.21	0.2103	0.2106	0.2098	0.2102	0.2104	0.2105	0.2098	0.2087	0.208	0.2096	0.2163	0.216	0.213
P_aeruginosa_WH-SGI-V-07227	0.2151	0.2161	0.2168	0.2155	0.2172	0.2135	0.215	0.2142	0.2134	0.2135	0.2155	0.2141	0.2128	0.2141	0.2163	0.2165	0.217	0.2162	0.213	0.2131	0.2152	0.2147	0.2132	0.2136	0.2141	0.2159	0.2173	0.2155	0.2067	0.2101	0.2105	0.2091	0.2146	0.2141	0.2055	0.2112	0.2114	0.212	0.2113	0.2114	0.2125	0.2113	0.2109	0.2096	0.2097	0.2099	0.2168	0.2169	0.2149
P_denitrificans_293_PDEN	0.2121	0.2136	0.2143	0.2135	0.2149	0.2108	0.212	0.2105	0.2116	0.2119	0.213	0.2129	0.2113	0.2108	0.2148	0.214	0.2155	0.2145	0.2105	0.2111	0.2117	0.2125	0.2122	0.2063	0.2121	0.2139	0.2129	0.2129	0.2036	0.2077	0.2075	0.2077	0.2112	0.2115	0.2086	0.2094	0.2098	0.2092	0.2085	0.2086	0.2094	0.209	0.2081	0.2066	0.2068	0.2078	0.2146	0.2145	0.213
P_aeruginosa_WH-SGI-V-07185	0.2147	0.2156	0.2167	0.2155	0.2177	0.2139	0.2158	0.2148	0.2139	0.214	0.215	0.2145	0.2124	0.2137	0.2175	0.2161	0.2173	0.2158	0.2132	0.2121	0.2142	0.2144	0.2136	0.2103	0.2144	0.2157	0.2172	0.2162	0.2057	0.2102	0.2105	0.2096	0.2136	0.2149	0.209	0.2116	0.2118	0.2133	0.2111	0.2103	0.2125	0.2122	0.2123	0.2102	0.2087	0.2104	0.2163	0.2163	0.216
P_nitroreducens_Aramco_J	0.2156	0.2171	0.2167	0.2154	0.2148	0.2148	0.2142	0.2122	0.2143	0.2146	0.2149	0.2149	0.2141	0.2134	0.2158	0.2156	0.2153	0.2148	0.2141	0.2136	0.2116	0.2129	0.2146	0.2123	0.2131	0.2139	0.2151	0.2144	0.2122	0.2116	0.2101	0.211	0.2149	0.2133	0.211	0.2102	0.2103	0.2113	0.21	0.2097	0.2107	0.2101	0.2103	0.208	0.2098	0.211	0.2134	0.2133	0.2133
P_nitroreducens_HBP1	0.2152	0.2168	0.2166	0.2149	0.2144	0.2147	0.2139	0.2119	0.2138	0.2139	0.2145	0.2146	0.2136	0.2131	0.2155	0.2154	0.2148	0.2146	0.2138	0.2132	0.2111	0.2128	0.2144	0.2116	0.2126	0.2135	0.2147	0.214	0.2117	0.211	0.2096	0.2107	0.2144	0.213	0.2102	0.2096	0.2098	0.211	0.2096	0.2094	0.2102	0.2095	0.2097	0.207	0.2092	0.21	0.213	0.2126	0.2125
P_sp_21	0.2149	0.2152	0.2162	0.2162	0.2134	0.2136	0.2131	0.213	0.2138	0.214	0.2139	0.2138	0.2133	0.2149	0.2151	0.2151	0.2146	0.2129	0.2152	0.2131	0.2137	0.2137	0.2121	0.212	0.2123	0.2131	0.2137	0.2156	0.2108	0.2105	0.2112	0.2119	0.212	0.2129	0.21	0.2108	0.211	0.2123	0.2111	0.2093	0.2105	0.2096	0.2086	0.2088	0.2099	0.2108	0.2155	0.2154	0.2153
P_denitrificans_ATCC_13867	0.2117	0.2125	0.2138	0.215	0.2126	0.2113	0.2111	0.2122	0.2116	0.212	0.2129	0.2138	0.2126	0.2114	0.2138	0.2141	0.2138	0.212	0.2111	0.2111	0.2109	0.2101	0.212	0.2093	0.2115	0.2131	0.2128	0.2149	0.2068	0.2102	0.2084	0.211	0.2113	0.2115	0.2099	0.2103	0.2107	0.21	0.2084	0.2076	0.2095	0.2106	0.2095	0.2068	0.2093	0.2087	0.2132	0.2133	0.2153
P_citronellolis_P3B5	0.2119	0.2127	0.2139	0.2145	0.2109	0.2101	0.2102	0.2128	0.2111	0.2114	0.2122	0.2129	0.2118	0.2105	0.2127	0.2117	0.2116	0.2115	0.2114	0.2105	0.2122	0.2097	0.2108	0.2102	0.2105	0.2128	0.214	0.2124	0.208	0.2087	0.2074	0.2076	0.2135	0.2103	0.208	0.2053	0.2057	0.2065	0.2058	0.2072	0.2074	0.2075	0.2061	0.2023	0.2057	0.2064	0.2118	0.212	0.211
P_thermotolerans_DSM_14292	0.2132	0.2145	0.2149	0.2155	0.2119	0.2117	0.2122	0.2126	0.2139	0.214	0.214	0.2147	0.213	0.2128	0.217	0.2142	0.2143	0.213	0.2138	0.2129	0.2117	0.212	0.2119	0.213	0.2126	0.2144	0.2155	0.2159	0.2119	0.2116	0.2094	0.2093	0.2125	0.2116	0.2106	0.2096	0.2096	0.212	0.209	0.2094	0.2108	0.2111	0.2113	0.207	0.2079	0.2097	0.2155	0.2152	0.2144
P_thermotolerans_J53	0.2119	0.2134	0.2141	0.2144	0.2123	0.2116	0.2118	0.2116	0.2136	0.2138	0.2127	0.2133	0.2114	0.2112	0.2157	0.2137	0.2126	0.2121	0.2124	0.2121	0.21	0.2111	0.2118	0.2125	0.2117	0.214	0.2137	0.216	0.2108	0.2104	0.2084	0.209	0.2124	0.2111	0.2095	0.2099	0.21	0.2109	0.2092	0.2091	0.2093	0.211	0.2114	0.2048	0.2071	0.2093	0.2149	0.2149	0.2144
Cellvibrio_japonicus_Ueda_1107	0.1555	0.1878	0.1872	0.1827	0.1657	0.1862	0.1816	0.1807	0.2251	0.2289	0.2055	0.2268	0.241	0.1894	0.1879	0.1791	0.1838	0.1887	0.1637	0.2303	0.1596	0.1956	0.1864	0.1521	0.161	0.1988	0.196	0.1813	0.2096	0.1958	0.1977	0.2076	0.1921	0.1922	0.1726	0.1904	0.2016	0.1958	0.1828	0.1965	0.2048	0.1693	0.1656	0.1578	0.1965	0.1807	0.1912	0.2042	0.2045
[truncated: 373 more columns]
